# Supplementary material for: 2,6-Bis[1-(2-methyl­phenyl­imino)eth­yl]pyridine
Source: Acta Crystallogr Sect E Struct Rep Online. 2009 Jun 6;65(Pt 7):o1480. doi: 10.1107/S1600536809020522 (PMC2969280; doi:10.1107/S1600536809020522)
Supplement: Supplementary file 1 [file e-65-o1480-sup1.cif]

##############################################################################
###                                                                        ###
###        Electronic paper (Acta Crystallographica Section E)             ###
###                                                                        ###
##############################################################################
#                                                                            #
# This CIF contains the data in a paper accepted for publication in Acta     #
# Crystallographica Section E. It conforms to the requirements of Notes      #
# for Authors for Section E, and has been peer reviewed under the auspices   #
# of the IUCr Commission on Journals.                                        #
#                                                                            #
# Full details of the Crystallographic Information File format               #
# are given in the paper "The Crystallographic Information File (CIF):       #
# a New Standard Archive File for Crystallography" by S. R. Hall, F. H.      #
# Allen and I. D. Brown [Acta Cryst. (1991), A47, 655-685].                  #
#                                                                            #
# The current version of the core CIF dictionary is obtainable from          #
# ftp://ftp.iucr.org/pub/cif_core.dic. The current version number is 2.4.    #
#                                                                            #
# Software is freely available for graphical display of the structure(s) in  #
# this CIF.  For information consult the CIF home page http://www.iucr.org/  #
# cif/home.html                                                              #
#                                                                            #
# This file may be used for bona fide research purposes within the           #
# scientific community so long as proper attribution is given to the journal # 
# article from which it was obtained.                                        #
#                                                                            #
##############################################################################
                                             
data_I
_audit_creation_method     SHELXL-97
_journal_date_recd_electronic     2009-05-26
_journal_date_accepted     2009-05-29
_journal_name_full     'Acta Crystallographica, Section E'
_journal_year     2009
_journal_volume     65
_journal_issue      7
_journal_page_first     o1480
_journal_page_last     o1480
_journal_paper_category     QO
_journal_coeditor_code     RZ2329
_publ_contact_author_name     'Dr. Ruiqing Fan'
_publ_contact_author_address
;
Institute of Opto-electronics
Department of Applied Chemistry
Harbin Institute of Technology
Harbin 150001
People's republic of China
;
_publ_contact_author_email     fanruiqing@163.com
_publ_contact_author_fax     '86 451 86413710'
_publ_contact_author_phone     '86 451 86418270'
_publ_section_title
;
2,6-Bis[1-(2-methylphenylimino)ethyl]pyridine
;
_publ_section_title_footnote     .
loop_
    _publ_author_name
    _publ_author_footnote
    _publ_author_address
    'Fan, Rui-Qing' .
;
Department of Chemistry
Harbin Institute of Technology
Harbin 150001
People's Republic of China
;
    'Ding, Xiao-Dong' .
;
Department of Chemistry
Harbin Institute of Technology
Harbin 150001
People's Republic of China
;
    'Zhou, Guang-Peng' .
;
Department of Chemistry
Harbin Institute of Technology
Harbin 150001
People's Republic of China
;
    'Yang, Yu-Lin' .
;
Department of Chemistry
Harbin Institute of Technology
Harbin 150001
People's Republic of China
;
_chemical_name_systematic
;
2,6-bis[1-(2-methylphenylimino)ethyl]pyridine
;
_chemical_name_common     ?
_chemical_formula_moiety     'C23 H23 N3'
_chemical_formula_sum     'C23 H23 N3'
_chemical_formula_weight     341.44
_chemical_melting_point     ?
_symmetry_cell_setting     monoclinic
_symmetry_space_group_name_H-M     'P 21/n'
_symmetry_space_group_name_Hall     '-P 2yn'
loop_
    _symmetry_equiv_pos_as_xyz
    'x, y, z'
    '-x+1/2, y+1/2, -z+1/2'
    '-x, -y, -z'
    'x-1/2, -y-1/2, z-1/2'
_cell_length_a     12.966(3)
_cell_length_b     11.304(2)
_cell_length_c     14.767(3)
_cell_angle_alpha     90.00
_cell_angle_beta     115.62(3)
_cell_angle_gamma     90.00
_cell_volume     1951.6(8)
_cell_formula_units_Z     4
_cell_measurement_reflns_used     18526
_cell_measurement_theta_min     3.06
_cell_measurement_theta_max     27.48
_cell_measurement_temperature     193(2)
_exptl_crystal_description     block
_exptl_crystal_colour     yellow
_exptl_crystal_size_max     0.56
_exptl_crystal_size_mid     0.41
_exptl_crystal_size_min     0.36
_exptl_crystal_density_diffrn     1.162
_exptl_crystal_density_meas     ?
_exptl_crystal_density_method     'not measured'
_exptl_crystal_F_000     728
_exptl_absorpt_coefficient_mu     0.069
_exptl_absorpt_correction_type     multi-scan
_exptl_absorpt_process_details     '(SADABS; Bruker, 2000)'
_exptl_absorpt_correction_T_min     0.960
_exptl_absorpt_correction_T_max     0.972
_exptl_special_details
;
;
_diffrn_ambient_temperature     193(2)
_diffrn_radiation_type     MoK\a
_diffrn_radiation_wavelength     0.71073
_diffrn_radiation_source     'fine-focus sealed tube'
_diffrn_radiation_monochromator     graphite
_diffrn_measurement_device_type     'Bruker SMART APEX CCD area-detector'
_diffrn_measurement_method     'phi and omega scans'
_diffrn_detector_area_resol_mean     ?
_diffrn_reflns_number     18526
_diffrn_reflns_av_R_equivalents     0.0370
_diffrn_reflns_av_sigmaI/netI     0.0356
_diffrn_reflns_theta_min     3.06
_diffrn_reflns_theta_max     27.48
_diffrn_reflns_theta_full     27.48
_diffrn_measured_fraction_theta_max     0.990
_diffrn_measured_fraction_theta_full     0.990
_diffrn_reflns_limit_h_min     -16
_diffrn_reflns_limit_h_max     16
_diffrn_reflns_limit_k_min     -14
_diffrn_reflns_limit_k_max     13
_diffrn_reflns_limit_l_min     -19
_diffrn_reflns_limit_l_max     19
_diffrn_standards_number     none
_diffrn_standards_interval_count     none
_diffrn_standards_interval_time     none
_diffrn_standards_decay_%     0
_refine_special_details
;
Refinement of <i>F</i>^2^ against ALL reflections. The weighted <i>R</i>-factor
<i>wR</i> and goodness of fit <i>S</i> are based on <i>F</i>^2^, conventional
<i>R</i>-factors <i>R</i> are based on <i>F</i>, with <i>F</i> set to zero for
negative <i>F</i>^2^. The threshold expression of <i>F</i>^2^ >
\s(<i>F</i>^2^) is used only for calculating <i>R</i>-factors(gt) <i>etc</i>.
and is not relevant to the choice of reflections for refinement.
<i>R</i>-factors based on <i>F</i>^2^ are statistically about twice as large
as those based on <i>F</i>, and <i>R</i>- factors based on ALL data will be
even larger.
;
_reflns_number_total     4435
_reflns_number_gt     2804
_reflns_threshold_expression     >2sigma(I)
_refine_ls_structure_factor_coef     Fsqd
_refine_ls_matrix_type     full
_refine_ls_R_factor_all     0.0842
_refine_ls_R_factor_gt     0.0510
_refine_ls_wR_factor_gt     0.1403
_refine_ls_wR_factor_ref     0.1570
_refine_ls_goodness_of_fit_ref     1.057
_refine_ls_restrained_S_all     1.057
_refine_ls_number_reflns     4435
_refine_ls_number_parameters     235
_refine_ls_number_restraints     0
_refine_ls_hydrogen_treatment     constr
_refine_ls_weighting_scheme     calc
_refine_ls_weighting_details
         'calc w=1/[\s^2^(Fo^2^)+(0.0848P)^2^+0.0410P] where P=(Fo^2^+2Fc^2^)/3'
_atom_sites_solution_hydrogens     geom
_atom_sites_solution_primary     direct
_atom_sites_solution_secondary     difmap
_refine_ls_shift/su_max     0.000
_refine_ls_shift/su_mean     0.000
_refine_diff_density_max     0.219
_refine_diff_density_min     -0.157
_refine_ls_extinction_method     none
_refine_ls_extinction_coef     ?
loop_
    _atom_type_symbol
    _atom_type_description
    _atom_type_scat_dispersion_real
    _atom_type_scat_dispersion_imag
    _atom_type_scat_source
    'C' 'C' 0.0033 0.0016
                         'International Tables Vol C Tables 4.2.6.8 and 6.1.1.4'
    'H' 'H' 0.0000 0.0000
                         'International Tables Vol C Tables 4.2.6.8 and 6.1.1.4'
    'N' 'N' 0.0061 0.0033
                         'International Tables Vol C Tables 4.2.6.8 and 6.1.1.4'
_computing_data_collection     'SMART (Bruker, 2000)'
_computing_cell_refinement     'SAINT (Bruker, 2000)'
_computing_data_reduction     'SAINT (Bruker, 2000)'
_computing_structure_solution     'SHELXS97 (Sheldrick, 2008)'
_computing_structure_refinement     'SHELXL97 (Sheldrick, 2008)'
_computing_molecular_graphics     'SHELXTL (Sheldrick, 2008)'
_computing_publication_material     'SHELXTL (Sheldrick, 2008)'
loop_
    _atom_site_type_symbol
    _atom_site_label
    _atom_site_fract_x
    _atom_site_fract_y
    _atom_site_fract_z
    _atom_site_U_iso_or_equiv
    _atom_site_adp_type
    _atom_site_calc_flag
    _atom_site_refinement_flags
    _atom_site_occupancy
    _atom_site_disorder_assembly
    _atom_site_disorder_group
    N N2 0.27847(10) 0.74889(10) 0.16139(9) 0.0458(3) Uani d . 1 . .
    N N1 -0.01920(11) 0.79913(11) 0.03667(10) 0.0527(3) Uani d . 1 . .
    C C6 0.37804(12) 0.80381(12) 0.18433(11) 0.0448(4) Uani d . 1 . .
    N N3 0.57761(11) 0.77842(11) 0.25205(11) 0.0565(4) Uani d . 1 . .
    C C2 0.18145(13) 0.80916(12) 0.10943(11) 0.0457(4) Uani d . 1 . .
    C C1 0.07290(13) 0.74430(12) 0.08606(11) 0.0476(4) Uani d . 1 . .
    C C7 0.48407(13) 0.73369(12) 0.24317(11) 0.0466(4) Uani d . 1 . .
    C C3 0.18154(13) 0.92576(13) 0.08007(12) 0.0524(4) Uani d . 1 . .
    H H3B 0.1130 0.9656 0.0444 0.063 Uiso calc R 1 . .
    C C5 0.38449(14) 0.92051(13) 0.15758(13) 0.0543(4) Uani d . 1 . .
    H H5A 0.4550 0.9567 0.1751 0.065 Uiso calc R 1 . .
    C C10 -0.12858(13) 0.74706(12) 0.00704(12) 0.0489(4) Uani d . 1 . .
    C C17 0.68397(13) 0.72253(14) 0.30780(13) 0.0523(4) Uani d . 1 . .
    C C15 -0.18677(13) 0.75912(12) 0.06699(12) 0.0522(4) Uani d . 1 . .
    C C4 0.28403(14) 0.98142(13) 0.10444(13) 0.0586(4) Uani d . 1 . .
    H H4A 0.2858 1.0595 0.0853 0.070 Uiso calc R 1 . .
    C C14 -0.29933(15) 0.72146(15) 0.02802(15) 0.0620(5) Uani d . 1 . .
    H H14A -0.3395 0.7298 0.0668 0.074 Uiso calc R 1 . .
    C C22 0.71360(14) 0.61751(15) 0.27656(14) 0.0633(5) Uani d . 1 . .
    H H22A 0.6602 0.5788 0.2202 0.076 Uiso calc R 1 . .
    C C9 0.47073(15) 0.62046(14) 0.28932(15) 0.0633(5) Uani d . 1 . .
    H H9A 0.5443 0.5840 0.3248 0.095 Uiso calc R 1 . .
    H H9B 0.4213 0.5681 0.2375 0.095 Uiso calc R 1 . .
    H H9C 0.4381 0.6366 0.3353 0.095 Uiso calc R 1 . .
    C C18 0.76376(15) 0.78082(15) 0.39198(13) 0.0579(4) Uani d . 1 . .
    C C8 0.08130(16) 0.61968(15) 0.12366(17) 0.0764(6) Uani d . 1 . .
    H H8A 0.0058 0.5882 0.1037 0.115 Uiso calc R 1 . .
    H H8B 0.1217 0.6191 0.1956 0.115 Uiso calc R 1 . .
    H H8C 0.1217 0.5721 0.0958 0.115 Uiso calc R 1 . .
    C C13 -0.35352(16) 0.67238(16) -0.06562(16) 0.0697(5) Uani d . 1 . .
    H H13A -0.4295 0.6487 -0.0902 0.084 Uiso calc R 1 . .
    C C11 -0.18236(16) 0.69527(15) -0.08650(14) 0.0634(5) Uani d . 1 . .
    H H11A -0.1426 0.6850 -0.1254 0.076 Uiso calc R 1 . .
    C C20 0.90039(16) 0.62620(19) 0.41061(16) 0.0742(6) Uani d . 1 . .
    H H20A 0.9733 0.5946 0.4454 0.089 Uiso calc R 1 . .
    C C12 -0.29465(17) 0.65852(17) -0.12285(15) 0.0721(5) Uani d . 1 . .
    H H12A -0.3304 0.6243 -0.1862 0.087 Uiso calc R 1 . .
    C C19 0.87169(16) 0.72988(18) 0.44214(14) 0.0708(5) Uani d . 1 . .
    H H19A 0.9259 0.7674 0.4988 0.085 Uiso calc R 1 . .
    C C16 -0.12855(18) 0.81252(18) 0.17075(15) 0.0768(6) Uani d . 1 . .
    H H16A -0.1809 0.8138 0.2009 0.115 Uiso calc R 1 . .
    H H16B -0.1049 0.8918 0.1659 0.115 Uiso calc R 1 . .
    H H16C -0.0629 0.7659 0.2114 0.115 Uiso calc R 1 . .
    C C21 0.82176(17) 0.56955(18) 0.32815(17) 0.0744(5) Uani d . 1 . .
    H H21A 0.8407 0.4990 0.3066 0.089 Uiso calc R 1 . .
    C C23 0.7334(2) 0.89394(18) 0.42839(17) 0.0874(6) Uani d . 1 . .
    H H23A 0.6561 0.9154 0.3847 0.131 Uiso calc R 1 . .
    H H23B 0.7842 0.9558 0.4283 0.131 Uiso calc R 1 . .
    H H23C 0.7407 0.8829 0.4953 0.131 Uiso calc R 1 . .
loop_
    _atom_site_aniso_label
    _atom_site_aniso_U_11
    _atom_site_aniso_U_22
    _atom_site_aniso_U_33
    _atom_site_aniso_U_12
    _atom_site_aniso_U_13
    _atom_site_aniso_U_23
    N2 0.0389(7) 0.0437(7) 0.0531(7) 0.0021(5) 0.0183(6) 0.0030(5)
    N1 0.0407(7) 0.0476(7) 0.0659(9) 0.0017(5) 0.0193(6) 0.0079(6)
    C6 0.0412(8) 0.0442(8) 0.0508(8) 0.0034(6) 0.0217(7) 0.0030(6)
    N3 0.0409(8) 0.0550(7) 0.0719(9) 0.0030(6) 0.0227(7) 0.0109(6)
    C2 0.0413(8) 0.0460(8) 0.0493(8) 0.0043(6) 0.0191(7) 0.0026(6)
    C1 0.0423(8) 0.0458(8) 0.0533(9) 0.0019(6) 0.0193(7) 0.0031(6)
    C7 0.0421(8) 0.0441(7) 0.0537(9) 0.0027(6) 0.0208(7) -0.0005(6)
    C3 0.0439(9) 0.0460(8) 0.0631(10) 0.0072(6) 0.0191(7) 0.0075(7)
    C5 0.0434(9) 0.0472(8) 0.0721(11) -0.0002(6) 0.0247(8) 0.0068(7)
    C10 0.0394(8) 0.0399(7) 0.0619(9) 0.0040(6) 0.0166(7) 0.0108(6)
    C17 0.0384(8) 0.0541(9) 0.0654(10) 0.0012(7) 0.0234(8) 0.0113(7)
    C15 0.0446(9) 0.0435(8) 0.0658(10) 0.0024(6) 0.0212(8) 0.0074(7)
    C4 0.0521(10) 0.0421(8) 0.0790(11) 0.0036(7) 0.0260(8) 0.0122(7)
    C14 0.0454(9) 0.0622(10) 0.0774(12) 0.0018(8) 0.0256(9) 0.0112(9)
    C22 0.0455(9) 0.0639(10) 0.0785(12) 0.0029(8) 0.0248(9) 0.0004(8)
    C9 0.0487(10) 0.0548(9) 0.0876(13) 0.0091(7) 0.0305(9) 0.0182(8)
    C18 0.0542(10) 0.0614(9) 0.0583(10) -0.0042(8) 0.0245(8) 0.0091(7)
    C8 0.0511(10) 0.0542(10) 0.1118(16) 0.0021(8) 0.0239(10) 0.0249(10)
    C13 0.0429(9) 0.0704(11) 0.0806(13) -0.0085(8) 0.0125(9) 0.0122(10)
    C11 0.0589(11) 0.0667(10) 0.0621(11) -0.0051(8) 0.0238(9) 0.0013(8)
    C20 0.0415(10) 0.0890(14) 0.0863(14) 0.0123(9) 0.0222(10) 0.0223(11)
    C12 0.0647(12) 0.0717(11) 0.0630(11) -0.0148(9) 0.0116(10) -0.0010(9)
    C19 0.0518(11) 0.0886(13) 0.0613(11) -0.0094(9) 0.0143(9) 0.0121(9)
    C16 0.0730(13) 0.0819(13) 0.0805(14) -0.0175(10) 0.0380(11) -0.0189(10)
    C21 0.0567(11) 0.0729(11) 0.1024(15) 0.0155(9) 0.0428(11) 0.0108(11)
    C23 0.1025(18) 0.0732(12) 0.0791(14) -0.0003(12) 0.0323(13) -0.0034(10)
_geom_special_details
;
All e.s.d.'s (except the e.s.d. in the dihedral angle between two l.s. planes)
are estimated using the full covariance matrix. The cell e.s.d.'s are taken
into account individually in the estimation of e.s.d.'s in distances, angles
and torsion angles; correlations between e.s.d.'s in cell parameters are only
used when they are defined by crystal symmetry. An approximate (isotropic)
treatment of cell e.s.d.'s is used for estimating e.s.d.'s involving l.s.
planes.
;
loop_
    _geom_bond_atom_site_label_1
    _geom_bond_atom_site_label_2
    _geom_bond_site_symmetry_2
    _geom_bond_distance
    _geom_bond_publ_flag
    N2 C6 . 1.3374(18) ?
    N2 C2 . 1.3420(18) ?
    N1 C1 . 1.2606(18) ?
    N1 C10 . 1.4187(19) ?
    C6 C5 . 1.390(2) ?
    C6 C7 . 1.497(2) ?
    N3 C7 . 1.2674(19) ?
    N3 C17 . 1.413(2) ?
    C2 C3 . 1.388(2) ?
    C2 C1 . 1.489(2) ?
    C1 C8 . 1.501(2) ?
    C7 C9 . 1.495(2) ?
    C3 C4 . 1.370(2) ?
    C3 H3B . 0.9300 ?
    C5 C4 . 1.379(2) ?
    C5 H5A . 0.9300 ?
    C10 C11 . 1.380(2) ?
    C10 C15 . 1.396(2) ?
    C17 C22 . 1.387(2) ?
    C17 C18 . 1.392(2) ?
    C15 C14 . 1.384(2) ?
    C15 C16 . 1.511(3) ?
    C4 H4A . 0.9300 ?
    C14 C13 . 1.369(3) ?
    C14 H14A . 0.9300 ?
    C22 C21 . 1.385(2) ?
    C22 H22A . 0.9300 ?
    C9 H9A . 0.9600 ?
    C9 H9B . 0.9600 ?
    C9 H9C . 0.9600 ?
    C18 C19 . 1.394(3) ?
    C18 C23 . 1.504(3) ?
    C8 H8A . 0.9600 ?
    C8 H8B . 0.9600 ?
    C8 H8C . 0.9600 ?
    C13 C12 . 1.371(3) ?
    C13 H13A . 0.9300 ?
    C11 C12 . 1.380(3) ?
    C11 H11A . 0.9300 ?
    C20 C21 . 1.363(3) ?
    C20 C19 . 1.371(3) ?
    C20 H20A . 0.9300 ?
    C12 H12A . 0.9300 ?
    C19 H19A . 0.9300 ?
    C16 H16A . 0.9600 ?
    C16 H16B . 0.9600 ?
    C16 H16C . 0.9600 ?
    C21 H21A . 0.9300 ?
    C23 H23A . 0.9600 ?
    C23 H23B . 0.9600 ?
    C23 H23C . 0.9600 ?
loop_
    _geom_angle_atom_site_label_1
    _geom_angle_atom_site_label_2
    _geom_angle_atom_site_label_3
    _geom_angle_site_symmetry_1
    _geom_angle_site_symmetry_3
    _geom_angle
    _geom_angle_publ_flag
    C6 N2 C2 . . 118.22(12) ?
    C1 N1 C10 . . 123.03(12) ?
    N2 C6 C5 . . 122.59(13) ?
    N2 C6 C7 . . 116.43(12) ?
    C5 C6 C7 . . 120.96(13) ?
    C7 N3 C17 . . 122.08(13) ?
    N2 C2 C3 . . 122.25(14) ?
    N2 C2 C1 . . 116.17(12) ?
    C3 C2 C1 . . 121.58(13) ?
    N1 C1 C2 . . 117.13(13) ?
    N1 C1 C8 . . 125.07(14) ?
    C2 C1 C8 . . 117.79(13) ?
    N3 C7 C9 . . 126.06(14) ?
    N3 C7 C6 . . 116.53(13) ?
    C9 C7 C6 . . 117.37(13) ?
    C4 C3 C2 . . 119.07(14) ?
    C4 C3 H3B . . 120.5 ?
    C2 C3 H3B . . 120.5 ?
    C4 C5 C6 . . 118.51(14) ?
    C4 C5 H5A . . 120.7 ?
    C6 C5 H5A . . 120.7 ?
    C11 C10 C15 . . 119.90(15) ?
    C11 C10 N1 . . 119.33(16) ?
    C15 C10 N1 . . 120.41(15) ?
    C22 C17 C18 . . 119.76(15) ?
    C22 C17 N3 . . 121.99(15) ?
    C18 C17 N3 . . 118.04(15) ?
    C14 C15 C10 . . 117.91(16) ?
    C14 C15 C16 . . 121.28(17) ?
    C10 C15 C16 . . 120.81(15) ?
    C3 C4 C5 . . 119.35(14) ?
    C3 C4 H4A . . 120.3 ?
    C5 C4 H4A . . 120.3 ?
    C13 C14 C15 . . 122.21(18) ?
    C13 C14 H14A . . 118.9 ?
    C15 C14 H14A . . 118.9 ?
    C21 C22 C17 . . 120.83(17) ?
    C21 C22 H22A . . 119.6 ?
    C17 C22 H22A . . 119.6 ?
    C7 C9 H9A . . 109.5 ?
    C7 C9 H9B . . 109.5 ?
    H9A C9 H9B . . 109.5 ?
    C7 C9 H9C . . 109.5 ?
    H9A C9 H9C . . 109.5 ?
    H9B C9 H9C . . 109.5 ?
    C17 C18 C19 . . 117.84(17) ?
    C17 C18 C23 . . 120.89(17) ?
    C19 C18 C23 . . 121.26(18) ?
    C1 C8 H8A . . 109.5 ?
    C1 C8 H8B . . 109.5 ?
    H8A C8 H8B . . 109.5 ?
    C1 C8 H8C . . 109.5 ?
    H8A C8 H8C . . 109.5 ?
    H8B C8 H8C . . 109.5 ?
    C14 C13 C12 . . 119.32(17) ?
    C14 C13 H13A . . 120.3 ?
    C12 C13 H13A . . 120.3 ?
    C10 C11 C12 . . 120.57(19) ?
    C10 C11 H11A . . 119.7 ?
    C12 C11 H11A . . 119.7 ?
    C21 C20 C19 . . 119.81(17) ?
    C21 C20 H20A . . 120.1 ?
    C19 C20 H20A . . 120.1 ?
    C13 C12 C11 . . 120.05(18) ?
    C13 C12 H12A . . 120.0 ?
    C11 C12 H12A . . 120.0 ?
    C20 C19 C18 . . 122.03(18) ?
    C20 C19 H19A . . 119.0 ?
    C18 C19 H19A . . 119.0 ?
    C15 C16 H16A . . 109.5 ?
    C15 C16 H16B . . 109.5 ?
    H16A C16 H16B . . 109.5 ?
    C15 C16 H16C . . 109.5 ?
    H16A C16 H16C . . 109.5 ?
    H16B C16 H16C . . 109.5 ?
    C20 C21 C22 . . 119.73(18) ?
    C20 C21 H21A . . 120.1 ?
    C22 C21 H21A . . 120.1 ?
    C18 C23 H23A . . 109.5 ?
    C18 C23 H23B . . 109.5 ?
    H23A C23 H23B . . 109.5 ?
    C18 C23 H23C . . 109.5 ?
    H23A C23 H23C . . 109.5 ?
    H23B C23 H23C . . 109.5 ?
loop_
    _geom_torsion_atom_site_label_1
    _geom_torsion_atom_site_label_2
    _geom_torsion_atom_site_label_3
    _geom_torsion_atom_site_label_4
    _geom_torsion_site_symmetry_1
    _geom_torsion_site_symmetry_2
    _geom_torsion_site_symmetry_3
    _geom_torsion_site_symmetry_4
    _geom_torsion
    _geom_torsion_publ_flag
    C2 N2 C6 C5 . . . . 0.8(2) ?
    C2 N2 C6 C7 . . . . 179.43(13) ?
    C6 N2 C2 C3 . . . . -0.6(2) ?
    C6 N2 C2 C1 . . . . -179.79(13) ?
    C10 N1 C1 C2 . . . . 178.32(14) ?
    C10 N1 C1 C8 . . . . -2.3(3) ?
    N2 C2 C1 N1 . . . . -179.50(14) ?
    C3 C2 C1 N1 . . . . 1.3(2) ?
    N2 C2 C1 C8 . . . . 1.0(2) ?
    C3 C2 C1 C8 . . . . -178.12(16) ?
    C17 N3 C7 C9 . . . . 1.0(3) ?
    C17 N3 C7 C6 . . . . 178.40(14) ?
    N2 C6 C7 N3 . . . . 169.72(14) ?
    C5 C6 C7 N3 . . . . -11.6(2) ?
    N2 C6 C7 C9 . . . . -12.7(2) ?
    C5 C6 C7 C9 . . . . 165.96(16) ?
    N2 C2 C3 C4 . . . . 0.3(2) ?
    C1 C2 C3 C4 . . . . 179.40(15) ?
    N2 C6 C5 C4 . . . . -0.6(2) ?
    C7 C6 C5 C4 . . . . -179.19(15) ?
    C1 N1 C10 C11 . . . . -93.60(19) ?
    C1 N1 C10 C15 . . . . 93.31(19) ?
    C7 N3 C17 C22 . . . . 68.2(2) ?
    C7 N3 C17 C18 . . . . -117.05(18) ?
    C11 C10 C15 C14 . . . . -2.1(2) ?
    N1 C10 C15 C14 . . . . 170.93(13) ?
    C11 C10 C15 C16 . . . . 178.34(15) ?
    N1 C10 C15 C16 . . . . -8.6(2) ?
    C2 C3 C4 C5 . . . . -0.1(3) ?
    C6 C5 C4 C3 . . . . 0.3(3) ?
    C10 C15 C14 C13 . . . . 0.8(2) ?
    C16 C15 C14 C13 . . . . -179.72(16) ?
    C18 C17 C22 C21 . . . . 0.1(3) ?
    N3 C17 C22 C21 . . . . 174.74(16) ?
    C22 C17 C18 C19 . . . . -0.2(2) ?
    N3 C17 C18 C19 . . . . -175.06(15) ?
    C22 C17 C18 C23 . . . . -179.14(17) ?
    N3 C17 C18 C23 . . . . 6.0(2) ?
    C15 C14 C13 C12 . . . . 0.7(3) ?
    C15 C10 C11 C12 . . . . 2.1(2) ?
    N1 C10 C11 C12 . . . . -171.07(15) ?
    C14 C13 C12 C11 . . . . -0.8(3) ?
    C10 C11 C12 C13 . . . . -0.5(3) ?
    C21 C20 C19 C18 . . . . -0.4(3) ?
    C17 C18 C19 C20 . . . . 0.4(3) ?
    C23 C18 C19 C20 . . . . 179.31(19) ?
    C19 C20 C21 C22 . . . . 0.3(3) ?
    C17 C22 C21 C20 . . . . -0.1(3) ?
