# Supplementary material for: 2,6-Bis[1-(2-methyl­phenyl­imino)eth­yl]pyridine
Source: Acta Crystallogr Sect E Struct Rep Online. 2009 Jun 6;65(Pt 7):o1480. doi: 10.1107/S1600536809020522 (PMC2969280; doi:10.1107/S1600536809020522)
Supplement: Supplementary file 2 [file e-65-o1480-Isup2.hkl]

# 
# h,k,l, Fc-squared, Fo-squared, sigma(Fo-squared) and status flag 
# 
data_I
_shelx_title ' d in P2(1)/n' 
_shelx_refln_list_code          4 
_shelx_F_calc_maximum      229.34 
_exptl_crystal_F_000       728.00 
_reflns_d_resolution_high  0.7700 
 
loop_ 
 _symmetry_equiv_pos_as_xyz 
 'x, y, z' 
 '-x+1/2, y+1/2, -z+1/2' 
 '-x, -y, -z' 
 'x-1/2, -y-1/2, z-1/2' 
 
_cell_length_a    12.9665 
_cell_length_b    11.3037 
_cell_length_c    14.7671 
_cell_angle_alpha  90.000 
_cell_angle_beta  115.620 
_cell_angle_gamma  90.000 
 
_shelx_F_squared_multiplier     1.000 
 
loop_ 
 _refln_index_h 
 _refln_index_k 
 _refln_index_l 
 _refln_F_squared_calc 
 _refln_F_squared_meas 
 _refln_F_squared_sigma 
 _refln_observed_status 
   2   0   0    11915.45    11600.51    357.59 o 
   4   0   0      548.31      466.02      6.71 o 
   8   0   0       94.87      114.93      5.18 o 
  10   0   0      577.10      530.87     12.93 o 
  12   0   0       38.44       29.99      4.15 o 
  14   0   0        0.08       -0.42      3.11 o 
   2   1   0     1125.59     1048.76      7.36 o 
   3   1   0      162.91      168.84      1.94 o 
   4   1   0      296.86      246.28      3.35 o 
   5   1   0     1483.48     1513.84     14.07 o 
   6   1   0      889.42     1046.67     11.80 o 
   7   1   0       58.37       59.88      2.72 o 
   8   1   0      241.81      266.54      4.19 o 
   9   1   0       84.38       83.21      3.44 o 
  10   1   0     1676.30     1687.84     20.33 o 
  11   1   0        3.48        5.45      2.32 o 
  12   1   0       59.48       66.98      4.00 o 
  13   1   0        1.12        2.11      2.23 o 
  14   1   0        1.40        3.13      2.97 o 
  15   1   0        0.70       -2.01      3.09 o 
   0   2   0    52594.71    44190.20   1337.68 o 
   1   2   0     7369.32     6896.60     74.42 o 
   2   2   0      106.47      106.10      1.44 o 
   3   2   0      444.50      446.82      5.35 o 
   4   2   0      170.36      207.79      2.29 o 
   5   2   0     3527.37     3628.04     40.20 o 
   6   2   0      124.25      110.28      2.60 o 
   7   2   0      120.06      114.98      3.43 o 
   8   2   0        0.53        1.02      1.47 o 
   9   2   0      296.33      294.60      5.40 o 
  10   2   0       37.36       40.98      4.00 o 
  11   2   0       63.46       67.34      3.83 o 
  12   2   0        0.81       -0.63      2.17 o 
  13   2   0        6.58        7.56      3.10 o 
  14   2   0       12.08        8.92      2.99 o 
  15   2   0       34.64       31.11      3.84 o 
   1   3   0     1085.47     1002.27      9.98 o 
   2   3   0      468.09      482.71      3.67 o 
   3   3   0      536.59      552.70      4.40 o 
   4   3   0     1515.88     1511.58     13.25 o 
   5   3   0     4633.63     5204.72     63.82 o 
   6   3   0       17.23       21.76      2.50 o 
   7   3   0        3.33        1.74      1.52 o 
   8   3   0        0.03       -0.75      1.51 o 
   9   3   0        8.37        5.18      2.10 o 
  10   3   0      530.86      489.96      7.98 o 
  11   3   0       28.10       20.42      2.81 o 
  12   3   0       15.51       15.94      3.19 o 
  13   3   0        1.45        3.61      2.71 o 
  14   3   0        1.31        2.78      2.75 o 
   0   4   0     3010.19     2803.77     33.38 o 
   1   4   0      206.70      207.43      1.92 o 
   2   4   0      410.61      417.73      3.61 o 
   3   4   0      307.11      336.03      2.90 o 
   4   4   0       35.33       37.91      1.22 o 
   5   4   0      617.50      674.72      6.59 o 
   6   4   0       49.93       42.56      1.67 o 
   7   4   0       13.92       18.43      1.71 o 
   8   4   0        8.09        7.35      1.68 o 
   9   4   0       30.21       36.59      2.76 o 
  10   4   0        9.31        8.04      2.22 o 
  11   4   0        0.96       -0.92      2.24 o 
  12   4   0        6.41        8.08      2.46 o 
  13   4   0       26.50       32.80      4.07 o 
  14   4   0       18.39       15.16      3.74 o 
   1   5   0      514.90      466.73      4.76 o 
   2   5   0      563.40      571.46      8.20 o 
   3   5   0       43.41       35.09      1.88 o 
   4   5   0     1072.64     1120.13      9.30 o 
   5   5   0      130.76      163.40      2.40 o 
   6   5   0       25.07       32.89      2.66 o 
   7   5   0       68.22       82.01      2.14 o 
   8   5   0       21.92       21.36      1.97 o 
   9   5   0        8.10        9.20      1.93 o 
  10   5   0      334.95      278.65      5.80 o 
  11   5   0       49.92       62.49      3.15 o 
  12   5   0       15.23       11.55      2.55 o 
  13   5   0        0.89        3.42      2.66 o 
  14   5   0        0.32        4.69      3.13 o 
   0   6   0     3879.39     4189.62     62.46 o 
   1   6   0      620.96      648.81      4.74 o 
   2   6   0       19.37       28.87      0.96 o 
   3   6   0       33.67       27.70      1.00 o 
   4   6   0        2.10        2.51      0.60 o 
   5   6   0      455.99      480.41      4.85 o 
   6   6   0       46.31       38.98      1.62 o 
   7   6   0      143.09      146.30      4.14 o 
   8   6   0       14.35       15.34      2.19 o 
   9   6   0       31.28       33.84      3.52 o 
  10   6   0       19.91       14.55      2.27 o 
  11   6   0        5.15        3.78      2.12 o 
  12   6   0        0.14       -0.35      2.51 o 
  13   6   0        3.04        4.07      2.60 o 
   1   7   0        0.05        0.15      0.35 o 
   2   7   0        4.96       12.77      2.48 o 
   3   7   0        3.08        3.49      1.63 o 
   4   7   0       92.58      106.62      3.31 o 
   5   7   0      547.93      541.11      5.36 o 
   6   7   0       27.10       28.40      1.17 o 
   7   7   0       18.54       22.99      1.45 o 
   8   7   0       75.49       66.95      2.76 o 
   9   7   0        0.10       -0.50      1.65 o 
  10   7   0       56.14       56.63      3.25 o 
  11   7   0       47.97       46.88      3.06 o 
  12   7   0        8.13       11.26      2.89 o 
  13   7   0        0.58        0.41      2.79 o 
   0   8   0      227.80      231.80      2.82 o 
   1   8   0       10.64       11.41      0.40 o 
   2   8   0        3.76        7.45      1.77 o 
   3   8   0        0.03        1.77      1.63 o 
   4   8   0      219.15      207.17     12.80 o 
   5   8   0      585.82      578.09      5.59 o 
   6   8   0      378.76      386.86      5.08 o 
   7   8   0        8.43        9.46      1.57 o 
   8   8   0        0.20        1.20      1.30 o 
   9   8   0        8.09        7.00      2.31 o 
  10   8   0        3.65        2.17      2.38 o 
  11   8   0       10.09        8.67      2.98 o 
  12   8   0        2.67        5.02      2.94 o 
   1   9   0        5.73        4.01      1.09 o 
   2   9   0        0.09        2.28      1.53 o 
   3   9   0       41.78       37.98      2.73 o 
   4   9   0      234.77      214.46      5.67 o 
   5   9   0      345.23      344.38     15.01 o 
   6   9   0       79.43       87.88      2.33 o 
   7   9   0        3.97        5.94      1.27 o 
   8   9   0        0.00        0.15      0.94 o 
   9   9   0        2.09       -0.55      1.46 o 
  10   9   0        0.42       -0.40      2.23 o 
  11   9   0        1.26       -0.07      5.12 o 
   0  10   0       18.93       16.67      1.42 o 
   1  10   0       69.94       65.24      1.78 o 
   2  10   0        2.21       -0.05      1.79 o 
   3  10   0      106.15      110.64      2.81 o 
   4  10   0        0.14        1.86      1.84 o 
   5  10   0        9.94        7.17      3.36 o 
   6  10   0        6.50        1.11      2.40 o 
   7  10   0       22.30       23.36      4.32 o 
   8  10   0        5.05        4.67      3.34 o 
   9  10   0        0.12       -4.01      4.01 o 
  10  10   0        0.05       -1.02      5.40 o 
  11  10   0        7.31        6.85      5.40 o 
   1  11   0        0.02       -0.55      1.22 o 
   2  11   0        4.65        3.65      1.77 o 
   3  11   0        0.84        1.57      1.72 o 
   4  11   0       25.34       29.93      2.41 o 
   5  11   0       96.30      105.48      4.71 o 
   6  11   0        3.15        3.05      2.81 o 
   7  11   0        0.22        1.88      2.39 o 
   8  11   0       13.07       13.10      4.66 o 
   9  11   0       20.80       21.98      5.34 o 
  10  11   0        1.60       -0.93      5.56 o 
   0  12   0        6.32       10.65      5.56 o 
   1  12   0        5.76        2.10      1.54 o 
   2  12   0       31.75       30.53      4.48 o 
   3  12   0        0.00        2.41      1.34 o 
   4  12   0       23.59       20.33      2.26 o 
   5  12   0        4.69        4.03      2.07 o 
   6  12   0        5.33        4.31      2.68 o 
   7  12   0        0.38        1.89      3.25 o 
   8  12   0        0.02        2.47      3.54 o 
   1  13   0        0.86        0.18      3.43 o 
   2  13   0       10.98        9.12      4.22 o 
   3  13   0       11.68        8.44      5.29 o 
   4  13   0       28.42       23.16      8.34 o 
   5  13   0       14.83       10.00      3.80 o 
   6  13   0        2.85        7.10      4.88 o 
   1  14   0        0.00       -7.87     11.58 o 
   2  14   0        0.22       -0.93      6.02 o 
   3  14   0        0.01        5.56      6.95 o 
   4  14   0        0.08       -7.87     12.97 o 
 -15   0   1       12.27        7.46      3.99 o 
 -13   0   1       14.93        6.56      3.61 o 
 -11   0   1      733.48      760.88     22.59 o 
  -9   0   1      156.12      179.76      6.86 o 
  -7   0   1      175.57      186.27      7.18 o 
  -5   0   1      715.15      737.00     10.48 o 
  -3   0   1     2832.05     2646.56     39.79 o 
   3   0   1       12.85       20.79      4.17 o 
   5   0   1       19.34       24.32      1.97 o 
   7   0   1        3.05        5.10      2.29 o 
   9   0   1      843.78      816.15     14.52 o 
  11   0   1       47.21       37.67      4.33 o 
  13   0   1        2.73        0.53      3.24 o 
 -15   1   1        3.24        5.62      3.43 o 
 -14   1   1        6.15        5.98      2.74 o 
 -13   1   1        3.66        4.69      2.88 o 
 -12   1   1        2.65        3.20      2.34 o 
 -11   1   1      154.51      133.62      4.04 o 
 -10   1   1        0.37       -2.05      2.05 o 
  -9   1   1        7.11       10.07      1.89 o 
  -8   1   1      191.77      185.71      3.64 o 
  -7   1   1     1705.02     1705.82     19.40 o 
  -6   1   1      495.29      532.89      7.02 o 
  -5   1   1     2848.62     2850.93     33.57 o 
  -4   1   1      241.99      238.85      3.70 o 
  -3   1   1     1051.08      970.88     16.25 o 
  -2   1   1        1.97        3.07      0.63 o 
   1   1   1       54.44       62.86      1.59 o 
   2   1   1      281.32      227.13      1.91 o 
   3   1   1      240.10      198.37      3.07 o 
   5   1   1       65.12       71.50      2.04 o 
   6   1   1        1.82        2.17      1.17 o 
   7   1   1      372.12      370.36      4.79 o 
   8   1   1      168.03      134.32      3.16 o 
   9   1   1      286.12      307.76      5.29 o 
  10   1   1      212.93      202.69      4.98 o 
  11   1   1       37.53       36.94      2.92 o 
  12   1   1       34.55       44.32      3.30 o 
  13   1   1        8.51        7.11      2.55 o 
  14   1   1       34.61       30.97      3.65 o 
 -15   2   1       12.20        8.35      3.27 o 
 -14   2   1        3.15        4.29      2.72 o 
 -13   2   1       13.60       13.33      3.06 o 
 -12   2   1        3.22        1.80      2.40 o 
 -11   2   1      159.36      146.98      4.09 o 
 -10   2   1       85.77       75.51      3.36 o 
  -9   2   1        1.94        4.56      1.73 o 
  -8   2   1        5.96        7.15      1.67 o 
  -7   2   1      121.68      135.20      3.25 o 
  -6   2   1       47.01       54.81      1.68 o 
  -5   2   1       56.56       53.72      2.69 o 
  -4   2   1        4.14        5.25      0.90 o 
  -3   2   1      210.93      221.52      3.18 o 
  -2   2   1      790.93      737.78      6.61 o 
  -1   2   1      635.78      617.11     14.84 o 
   0   2   1      223.58      227.62      2.72 o 
   1   2   1     2165.63     1987.78     29.22 o 
   2   2   1     9195.95     9024.09    110.10 o 
   3   2   1      382.50      381.11      3.94 o 
   4   2   1     2079.43     2073.48     19.94 o 
   5   2   1      109.58      114.91      2.21 o 
   6   2   1       95.19       80.66      2.08 o 
   7   2   1       12.19       10.86      1.55 o 
   8   2   1      177.22      140.22      3.29 o 
   9   2   1      166.07      154.27      4.10 o 
  10   2   1      146.38      136.85      4.89 o 
  11   2   1       37.87       37.60      3.34 o 
  12   2   1        2.10        4.00      2.33 o 
  13   2   1        6.93        5.19      2.57 o 
  14   2   1        4.02        4.18      3.28 o 
 -15   3   1        7.86       12.14      3.60 o 
 -14   3   1        3.47        5.91      2.99 o 
 -13   3   1        0.29       -1.26      3.69 o 
 -12   3   1        0.19       -1.29      2.34 o 
 -11   3   1        2.78        5.95      2.16 o 
 -10   3   1        7.15       12.85      2.12 o 
  -9   3   1        4.17       -0.51      1.54 o 
  -8   3   1      104.89      120.21      3.22 o 
  -7   3   1      312.01      406.01      4.69 o 
  -6   3   1      479.21      491.15      6.53 o 
  -5   3   1      898.53     1028.27      9.34 o 
  -4   3   1       16.46       21.98      1.00 o 
  -3   3   1      299.78      307.07      2.55 o 
  -2   3   1     1846.02     1732.46     15.52 o 
  -1   3   1     1832.96     1656.58     29.02 o 
   0   3   1      913.20      793.30      8.62 o 
   1   3   1     5285.49     4832.15    113.12 o 
   2   3   1     3880.21     3844.59     36.42 o 
   3   3   1       92.99       72.15      1.45 o 
   4   3   1      383.00      355.71      3.26 o 
   5   3   1       54.27       49.87      1.49 o 
   6   3   1       33.80       24.20      2.10 o 
   7   3   1       19.12       24.02      1.65 o 
   8   3   1       56.77       65.87      3.52 o 
   9   3   1       76.87       79.81      3.47 o 
  10   3   1       11.32       13.26      2.36 o 
  11   3   1      346.11      332.85      8.14 o 
  12   3   1        0.64        1.87      2.21 o 
  13   3   1       34.08       53.73      4.26 o 
  14   3   1       56.94       67.35      5.79 o 
 -14   4   1        0.02        2.47      2.67 o 
 -13   4   1       60.42       60.78      4.10 o 
 -12   4   1        1.89        0.19      2.12 o 
 -11   4   1      162.63      150.15      4.74 o 
 -10   4   1       25.35       21.33      2.23 o 
  -9   4   1       21.68       19.69      2.11 o 
  -8   4   1       11.38       18.03      3.23 o 
  -7   4   1       23.32       32.75      1.91 o 
  -6   4   1        0.00       -0.88      1.14 o 
  -5   4   1       88.23       71.28      1.61 o 
  -4   4   1       80.16       82.82      2.11 o 
  -3   4   1      990.79     1037.86      8.77 o 
  -2   4   1       24.69       30.93      1.05 o 
  -1   4   1      186.79      160.17      1.47 o 
   0   4   1     2962.75     2892.74     31.25 o 
   1   4   1      247.01      242.97      2.73 o 
   2   4   1      519.44      421.72      3.39 o 
   3   4   1      831.18      826.25      6.80 o 
   4   4   1      360.52      398.37      3.72 o 
   5   4   1      526.05      585.92      6.21 o 
   6   4   1       24.98       32.95      1.66 o 
   7   4   1      331.39      302.42      4.41 o 
   8   4   1       74.27       61.72      2.81 o 
   9   4   1      103.23       94.90      3.40 o 
  10   4   1       53.63       55.23      3.02 o 
  11   4   1       10.51        9.54      2.52 o 
  12   4   1        0.08        2.42      2.69 o 
  13   4   1        0.00       -0.43      2.56 o 
  14   4   1        1.61        0.41      2.63 o 
 -14   5   1        7.45        8.17      3.08 o 
 -13   5   1        1.54        2.54      2.83 o 
 -12   5   1       16.22       15.04      2.65 o 
 -11   5   1       13.43        9.36      3.04 o 
 -10   5   1       13.02       10.60      2.24 o 
  -9   5   1      126.90      120.71      5.07 o 
  -8   5   1        1.57       -0.61      1.42 o 
  -7   5   1        6.57        9.57      1.88 o 
  -6   5   1       14.86       10.22      1.20 o 
  -4   5   1      773.64      748.94      6.13 o 
  -3   5   1       80.81       83.62      1.48 o 
  -2   5   1       11.02       14.97      0.82 o 
  -1   5   1     1909.56     2062.02     21.69 o 
   0   5   1       40.31       42.61      1.93 o 
   1   5   1       11.47        9.33      1.32 o 
   2   5   1      494.10      469.14      6.84 o 
   3   5   1        1.47        0.18      0.63 o 
   4   5   1       44.93       54.14      1.87 o 
   5   5   1       26.83       27.35      1.26 o 
   6   5   1        3.44        5.38      1.10 o 
   7   5   1       45.46       55.19      2.25 o 
   8   5   1      143.67      138.49      3.36 o 
   9   5   1       21.19       13.28      2.69 o 
  10   5   1       25.02       23.97      3.07 o 
  11   5   1       11.80       13.86      2.57 o 
  12   5   1        8.31        6.59      2.64 o 
  13   5   1       18.08       16.45      4.80 o 
 -14   6   1        3.24        5.65      3.82 o 
 -13   6   1        1.36        2.60      2.42 o 
 -12   6   1        3.88        4.06      2.61 o 
 -11   6   1       10.64        3.68      2.33 o 
 -10   6   1      132.60      123.98      3.89 o 
  -9   6   1        9.28       10.35      1.91 o 
  -8   6   1       46.28       46.27      2.25 o 
  -7   6   1      159.48      140.26      2.99 o 
  -6   6   1      218.13      193.51      3.16 o 
  -5   6   1       66.40       63.87      2.04 o 
  -4   6   1       35.92       41.21      1.73 o 
  -3   6   1        0.19        0.24      0.62 o 
  -2   6   1        2.77        0.66      0.75 o 
  -1   6   1       43.20       38.47      2.62 o 
   0   6   1     2089.42     2040.21     42.52 o 
   1   6   1      716.11      704.99      7.76 o 
   2   6   1       84.83       77.70      2.67 o 
   3   6   1      472.18      472.80      4.88 o 
   4   6   1       78.27       86.67      1.72 o 
   5   6   1       79.21       95.59      2.07 o 
   6   6   1       91.27      102.35      3.04 o 
   7   6   1        6.92        9.28      1.53 o 
   8   6   1        9.67       11.48      2.07 o 
   9   6   1      127.39      128.97      3.50 o 
  10   6   1       35.90       37.02      2.62 o 
  11   6   1        0.61       -2.40      2.45 o 
  12   6   1        0.97        3.96      2.44 o 
  13   6   1        0.05        2.43      3.41 o 
 -13   7   1        0.46       -2.03      2.85 o 
 -12   7   1        3.58        4.87      2.32 o 
 -11   7   1       50.20       45.42      3.17 o 
 -10   7   1       31.62       30.99      2.67 o 
  -9   7   1       40.07       50.70      2.85 o 
  -8   7   1        1.59        3.72      1.86 o 
  -7   7   1       27.14       23.96      1.64 o 
  -6   7   1      389.26      402.76      4.44 o 
  -5   7   1      884.25      828.35      8.11 o 
  -4   7   1       31.49       27.84      0.99 o 
  -3   7   1       38.12       44.78      1.29 o 
  -2   7   1        1.37       -0.86      1.00 o 
  -1   7   1      444.73      442.40      4.14 o 
   0   7   1      174.67      164.00      3.00 o 
   1   7   1        7.30       11.06      2.79 o 
   2   7   1      153.63      147.15      3.48 o 
   3   7   1       64.42       60.22      2.87 o 
   4   7   1      143.79      169.50      2.05 o 
   5   7   1      119.75       99.20      3.08 o 
   6   7   1       33.56       28.77      1.85 o 
   7   7   1       11.38       10.34      1.60 o 
   8   7   1        0.44        0.54      2.13 o 
   9   7   1        6.82        4.86      2.23 o 
  10   7   1       52.64       54.14      4.08 o 
  11   7   1        1.23        1.98      2.31 o 
  12   7   1        8.07       12.90      4.99 o 
 -13   8   1        1.63        2.93      2.62 o 
 -12   8   1       27.57       21.92      3.14 o 
 -11   8   1       14.75       15.70      2.64 o 
 -10   8   1        1.34        2.02      2.06 o 
  -9   8   1        6.38        4.39      1.72 o 
  -8   8   1       15.03       16.14      2.25 o 
  -7   8   1       13.20       13.13      1.37 o 
  -6   8   1      203.04      204.31      2.79 o 
  -5   8   1        0.29        0.37      1.07 o 
  -4   8   1        2.12        1.77      0.77 o 
  -3   8   1        1.30        1.44      0.77 o 
  -2   8   1       36.73       37.55      2.59 o 
  -1   8   1        9.29       10.65      0.64 o 
   0   8   1       13.41       20.73      1.54 o 
   1   8   1       76.11       91.26      1.85 o 
   2   8   1        0.24        1.55      1.16 o 
   3   8   1        6.21        5.17      1.82 o 
   4   8   1      247.87      259.25      5.02 o 
   5   8   1      735.53      791.47      9.86 o 
   6   8   1       38.95       44.56      2.54 o 
   7   8   1        2.00        1.78      1.69 o 
   8   8   1        7.41        6.47      1.90 o 
   9   8   1       31.62       32.25      2.71 o 
  10   8   1        9.18        7.26      2.58 o 
  11   8   1        1.83       -1.44      2.83 o 
  12   8   1        0.85        2.43      3.36 o 
 -12   9   1        3.42        6.99      5.53 o 
 -11   9   1        3.26        3.96      2.57 o 
 -10   9   1       13.41       18.74      2.82 o 
  -9   9   1        0.23        0.38      1.46 o 
  -8   9   1       58.45       62.77      2.62 o 
  -7   9   1        5.30        4.75      1.38 o 
  -6   9   1        0.00       -0.13      1.31 o 
  -5   9   1      888.59      946.88     23.30 o 
  -4   9   1      175.58      193.00      4.23 o 
  -3   9   1       14.91       16.70      2.35 o 
  -2   9   1        0.56        1.19      0.49 o 
  -1   9   1       12.34       13.08      0.90 o 
   0   9   1        5.22        4.56      0.93 o 
   1   9   1       12.79       13.75      1.46 o 
   2   9   1       80.29       81.07      2.55 o 
   3   9   1        0.00       -1.59      1.59 o 
   4   9   1      443.28      462.28      8.69 o 
   5   9   1       24.14       30.05      3.07 o 
   6   9   1      146.66      146.83      5.94 o 
   7   9   1        2.40        4.22      1.81 o 
   8   9   1        4.89        4.01      2.34 o 
   9   9   1        0.19        1.63      2.64 o 
  10   9   1       11.31       14.33      8.50 o 
  11   9   1        0.00        2.96      6.17 o 
 -11  10   1        3.25        8.70      6.24 o 
 -10  10   1       50.75       80.71     18.76 o 
  -9  10   1        1.18        4.58      4.01 o 
  -8  10   1       26.87       28.25      2.29 o 
  -7  10   1        1.37        1.85      1.27 o 
  -6  10   1        1.07        1.69      3.19 o 
  -5  10   1        2.54        2.05      2.40 o 
  -4  10   1        0.13        0.56      1.66 o 
  -3  10   1       43.76       50.02      4.04 o 
  -2  10   1        4.72        4.63      1.54 o 
  -1  10   1        0.96        0.40      0.46 o 
   0  10   1      231.57      222.29      4.13 o 
   1  10   1        9.77        9.77      1.47 o 
   2  10   1       72.53       74.26      2.46 o 
   3  10   1        1.30        3.21      1.76 o 
   4  10   1       20.57       23.14      4.44 o 
   5  10   1      264.95      280.67      9.76 o 
   6  10   1      171.85      177.50      5.83 o 
   7  10   1        6.15        5.09      3.06 o 
   8  10   1        2.71        1.33      4.57 o 
   9  10   1        0.03       -2.69      7.12 o 
  10  10   1        0.03       -3.72      4.55 o 
 -10  11   1       16.52       17.44      7.01 o 
  -9  11   1        5.27       10.79      7.78 o 
  -8  11   1        0.01       -2.37      3.13 o 
  -7  11   1       56.95       60.76      6.04 o 
  -6  11   1        4.78        1.22      2.96 o 
  -5  11   1        2.94        3.38      2.20 o 
  -4  11   1       44.30       46.16      4.44 o 
  -3  11   1       68.02       70.32      2.10 o 
  -2  11   1       13.16       14.38      2.61 o 
  -1  11   1       77.23       77.40      2.82 o 
   0  11   1       21.53       16.48      2.28 o 
   1  11   1        5.56        2.45      1.74 o 
   2  11   1        2.39        2.02      1.54 o 
   3  11   1       14.57       12.54      2.51 o 
   4  11   1       82.64       84.39      4.12 o 
   5  11   1       54.56       37.35      5.26 o 
   6  11   1       19.96       20.10      3.13 o 
   7  11   1        4.30        5.12      3.60 o 
   8  11   1        0.07        1.17      4.21 o 
   9  11   1        9.63       11.40      5.01 o 
  -9  12   1        9.72       22.28      8.11 o 
  -8  12   1        1.40        1.51      3.58 o 
  -7  12   1        8.45        3.46      3.39 o 
  -6  12   1       20.97       15.71      4.88 o 
  -5  12   1        0.26       -0.77      1.67 o 
  -4  12   1        3.48        4.36      1.83 o 
  -3  12   1       37.58       30.63      2.63 o 
  -2  12   1        4.23        3.39      0.76 o 
  -1  12   1       30.18       21.14      4.26 o 
   0  12   1       43.17       42.58      2.66 o 
   1  12   1       42.92       44.47      1.87 o 
   2  12   1        0.58        0.76      2.05 o 
   3  12   1        0.38        2.30      1.88 o 
   4  12   1        3.71        0.20      2.28 o 
   5  12   1       27.98       24.72      3.56 o 
   6  12   1       30.84       27.26      3.63 o 
   7  12   1        2.55        3.32      2.59 o 
   8  12   1        3.25        7.96      5.15 o 
  -7  13   1        0.65       -1.63      4.86 o 
  -6  13   1        0.10        1.97      2.65 o 
  -5  13   1       61.94       94.96     11.58 o 
  -4  13   1        2.30       -1.85     10.19 o 
  -3  13   1        3.91       10.09      5.47 o 
  -2  13   1        0.01       -1.77      3.76 o 
  -1  13   1        4.70        1.06      4.70 o 
   0  13   1        0.39       -3.06      3.76 o 
   1  13   1        0.86        0.51      3.56 o 
   2  13   1       17.79       15.47      4.55 o 
   3  13   1        5.60        5.10     11.58 o 
   4  13   1       12.57        7.02      2.68 o 
   5  13   1        9.95        3.49      3.68 o 
   6  13   1        0.42       -0.47      3.39 o 
  -4  14   1       14.15       28.72      8.80 o 
  -3  14   1        4.11        4.63      6.48 o 
  -2  14   1        0.03        0.46     10.19 o 
  -1  14   1       24.52       31.50      8.34 o 
   2  14   1        9.44        6.95      7.41 o 
   3  14   1        6.78       13.90      8.34 o 
   4  14   1       26.88       39.37     10.19 o 
 -14   0   2       17.64       23.32      4.18 o 
 -12   0   2       34.44       35.77      8.57 o 
 -10   0   2     1239.91     1244.08     28.72 o 
  -8   0   2      194.40      184.94      6.17 o 
  -6   0   2      114.27       80.40      4.63 o 
  -4   0   2      660.55      579.54     19.45 o 
  -2   0   2     1789.74     1549.31     20.14 o 
   0   0   2      180.07      148.96      8.11 o 
   2   0   2     1966.07     1628.94     67.86 o 
   4   0   2     1302.85     1459.79     16.74 o 
   8   0   2       12.94       17.55      2.82 o 
  10   0   2      474.96      470.67      9.08 o 
  12   0   2       33.38       39.72      6.25 o 
  14   0   2        9.33       16.78      5.81 o 
 -15   1   2        3.90        8.89      3.59 o 
 -14   1   2        2.32        0.47      2.36 o 
 -13   1   2        7.17        7.09      2.76 o 
 -12   1   2        0.00       -0.01      1.94 o 
 -11   1   2      104.00      109.92      4.13 o 
 -10   1   2        0.18        2.36      2.43 o 
  -9   1   2        0.17       -0.18      2.00 o 
  -8   1   2       97.78      105.27      2.89 o 
  -6   1   2      102.34       88.53      2.75 o 
  -4   1   2      217.07      220.33      3.74 o 
  -3   1   2     2953.04     2788.20     42.39 o 
  -2   1   2     2781.97     2741.43     28.94 o 
  -1   1   2       14.19       14.24      1.11 o 
   0   1   2      439.08      433.66      3.63 o 
   1   1   2      114.98       98.28      1.96 o 
   2   1   2      299.90      285.02      3.68 o 
   3   1   2      289.05      270.50      2.93 o 
   4   1   2      257.58      256.15      3.47 o 
   5   1   2      213.43      191.12      2.58 o 
   6   1   2        0.05       -0.26      1.11 o 
   7   1   2       83.29       91.03      2.94 o 
   8   1   2        0.45        0.69      1.55 o 
   9   1   2       82.65       84.97      2.86 o 
  10   1   2      111.22      106.64      3.10 o 
  11   1   2        0.07        2.65      2.19 o 
  12   1   2        5.13        3.07      2.04 o 
  13   1   2        0.12       -2.05      2.17 o 
  14   1   2        6.44        7.34      2.82 o 
 -15   2   2       11.92       11.69      3.58 o 
 -14   2   2        0.00        2.31      2.79 o 
 -13   2   2       30.67       35.91      6.74 o 
 -12   2   2      141.64      128.79      4.40 o 
 -11   2   2      197.04      175.59      4.67 o 
 -10   2   2       20.68       28.59      3.08 o 
  -9   2   2       82.07       92.50      2.75 o 
  -8   2   2       73.37       75.97      2.43 o 
  -7   2   2        2.37        0.98      1.11 o 
  -6   2   2      422.05      546.36      5.62 o 
  -5   2   2      707.29      719.60      6.99 o 
  -4   2   2        0.00        1.11      0.83 o 
  -3   2   2     4740.28     4385.69     47.71 o 
  -2   2   2      629.88      600.37      7.05 o 
  -1   2   2       23.99       22.53      0.67 o 
   0   2   2      809.58      750.37      5.25 o 
   1   2   2      237.12      217.34      2.36 o 
   2   2   2       15.64       17.52      1.60 o 
   3   2   2      144.77      110.62      1.52 o 
   4   2   2      981.73      902.96      7.65 o 
   6   2   2      177.36      197.20      4.53 o 
   7   2   2      118.78      114.32      2.58 o 
   8   2   2       76.93       90.49      2.69 o 
   9   2   2       45.09       39.42      2.58 o 
  10   2   2        0.01        5.80      4.47 o 
  11   2   2       39.47       34.80      3.14 o 
  12   2   2        1.12        1.31      2.03 o 
  13   2   2        1.20        1.79      2.25 o 
  14   2   2        0.74        1.79      3.82 o 
 -15   3   2        8.76       10.03      4.27 o 
 -14   3   2        0.02        0.50      2.68 o 
 -13   3   2       32.41       39.26      3.28 o 
 -12   3   2       13.84       15.45      2.62 o 
 -11   3   2       21.16       16.87      2.47 o 
 -10   3   2       20.49       19.60      2.65 o 
  -9   3   2       43.07       48.68      2.77 o 
  -8   3   2       19.79       23.46      1.94 o 
  -7   3   2        0.11        3.45      1.53 o 
  -6   3   2       62.62       84.99      2.03 o 
  -5   3   2        0.01        1.45      0.99 o 
  -4   3   2      782.38      806.41      7.07 o 
  -3   3   2       74.73       56.12      1.35 o 
  -2   3   2     1174.40     1136.05      8.48 o 
  -1   3   2     2454.41     2228.91     17.91 o 
   0   3   2     1366.05     1209.99     11.37 o 
   1   3   2     2392.09     2382.53     19.85 o 
   2   3   2     1945.31     1981.35     23.73 o 
   3   3   2      336.34      375.52      3.50 o 
   4   3   2      268.15      242.79      2.82 o 
   5   3   2       99.83       76.04      1.78 o 
   6   3   2       37.20       30.75      4.42 o 
   7   3   2        9.26       12.03      1.98 o 
   8   3   2      194.28      185.75      4.15 o 
   9   3   2       27.29       37.76      2.60 o 
  10   3   2       55.75       60.03      3.21 o 
  11   3   2        4.47        4.28      2.68 o 
  12   3   2       26.25       21.50      3.80 o 
  13   3   2        0.06        1.59      2.22 o 
  14   3   2       17.22       13.55      4.06 o 
 -15   4   2        3.79        3.04      3.51 o 
 -14   4   2        5.40        8.46      3.10 o 
 -13   4   2        0.35        3.09      2.88 o 
 -12   4   2      339.14      323.64      7.13 o 
 -11   4   2       21.91       21.74      2.85 o 
 -10   4   2        1.51        2.83      2.20 o 
  -9   4   2       86.95       86.33      2.74 o 
  -8   4   2       26.77       32.67      2.11 o 
  -7   4   2       62.47       84.37      2.49 o 
  -6   4   2        6.97       11.58      1.72 o 
  -5   4   2       14.25       15.57      1.71 o 
  -4   4   2      109.19       94.17      4.01 o 
  -3   4   2        9.65       12.84      0.79 o 
  -2   4   2      466.79      456.43      4.06 o 
  -1   4   2      182.55      159.28      2.24 o 
   0   4   2      620.77      581.26      6.54 o 
   1   4   2     1651.25     1531.88     44.31 o 
   2   4   2        0.04        0.98      1.43 o 
   3   4   2      137.25      143.54      2.40 o 
   4   4   2       59.23       80.01      1.56 o 
   5   4   2      117.71      118.82      2.12 o 
   6   4   2      243.70      234.75      3.47 o 
   7   4   2        0.04       -0.39      1.40 o 
   8   4   2        3.74        5.11      1.85 o 
   9   4   2        0.24        1.24      1.68 o 
  10   4   2        0.76        2.50      2.08 o 
  11   4   2        0.66        0.63      2.15 o 
  12   4   2        8.10       15.22      2.99 o 
  13   4   2       18.15       22.45      5.99 o 
 -14   5   2        0.00        0.49      2.71 o 
 -13   5   2        0.69        3.71      3.02 o 
 -12   5   2       43.16       36.43      3.86 o 
 -11   5   2       36.18       30.56      3.00 o 
 -10   5   2       48.33       46.67      3.13 o 
  -9   5   2        2.11        1.37      1.59 o 
  -8   5   2        8.04       15.28      1.79 o 
  -7   5   2      386.15      368.58      4.72 o 
  -6   5   2      427.60      431.05      5.42 o 
  -5   5   2      333.25      328.42      3.50 o 
  -4   5   2       89.69       67.54      1.50 o 
  -3   5   2       31.66       30.25      1.85 o 
  -2   5   2        1.38        3.16      0.49 o 
  -1   5   2      632.81      681.92      5.21 o 
   0   5   2     2300.07     2243.41     27.84 o 
   1   5   2      681.97      668.51      6.87 o 
   2   5   2      544.27      522.32     12.51 o 
   3   5   2      189.61      208.62      3.54 o 
   4   5   2       20.39       23.63      1.46 o 
   5   5   2       38.84       52.42      1.59 o 
   6   5   2       79.83       91.37      2.09 o 
   7   5   2        3.30        2.30      1.55 o 
   8   5   2      123.13      122.10      3.71 o 
   9   5   2      113.24       97.63      3.21 o 
  10   5   2       20.58       14.13      2.27 o 
  11   5   2        0.67       -0.45      2.41 o 
  12   5   2        0.67        2.24      3.58 o 
  13   5   2        3.39        7.19      5.07 o 
 -14   6   2        0.08        1.79      3.33 o 
 -13   6   2       13.06       13.98      3.14 o 
 -12   6   2       73.66       74.25      5.53 o 
 -11   6   2       83.28       78.57      4.05 o 
 -10   6   2       10.22       12.43      2.12 o 
  -9   6   2        0.06        0.28      1.34 o 
  -8   6   2       31.62       34.98      2.39 o 
  -7   6   2       48.36       52.34      4.49 o 
  -6   6   2       19.49       18.75      1.33 o 
  -5   6   2      192.75      203.89      2.58 o 
  -4   6   2      149.23      159.69      2.10 o 
  -3   6   2       17.83       20.26      0.88 o 
  -2   6   2        4.98        7.31      0.61 o 
  -1   6   2        0.59        0.98      0.39 o 
   0   6   2        8.39        7.44      0.96 o 
   1   6   2      921.17      888.68      9.41 o 
   2   6   2      435.20      459.87      6.78 o 
   3   6   2      154.77      167.17      5.74 o 
   4   6   2      261.05      249.48      3.70 o 
   5   6   2      112.66      107.20      3.09 o 
   6   6   2        1.12        1.39      1.40 o 
   7   6   2       16.44       24.12      3.29 o 
   8   6   2        1.33        5.04      1.69 o 
   9   6   2      140.97      129.74      3.66 o 
  10   6   2        0.03        1.09      2.76 o 
  11   6   2       10.29       12.56      3.99 o 
  12   6   2        0.19        0.23      3.91 o 
  13   6   2       33.16       48.85      6.43 o 
 -14   7   2        5.80       20.80      7.12 o 
 -13   7   2        0.70        0.20      2.54 o 
 -12   7   2        1.61        0.92      3.22 o 
 -11   7   2        3.22        1.01      1.98 o 
 -10   7   2        0.06        0.42      1.60 o 
  -9   7   2        2.78        3.01      2.06 o 
  -8   7   2      165.21      164.82      3.83 o 
  -7   7   2      406.84      416.17      5.76 o 
  -6   7   2      479.25      446.40      5.11 o 
  -5   7   2       15.32       20.83      1.45 o 
  -4   7   2      178.55      189.82      2.28 o 
  -3   7   2        3.11        7.00      1.06 o 
  -2   7   2      275.60      263.89      3.04 o 
  -1   7   2      617.56      660.06     15.18 o 
   0   7   2       14.75       17.26      2.71 o 
   1   7   2        6.83        5.93      1.11 o 
   2   7   2      272.47      244.70      4.94 o 
   3   7   2       17.45       22.72      2.50 o 
   4   7   2       47.27       53.57      2.16 o 
   5   7   2       13.30       10.53      2.10 o 
   6   7   2      135.33      148.17      8.50 o 
   7   7   2        5.65        3.53      1.72 o 
   8   7   2       39.72       41.80      4.10 o 
   9   7   2       13.35       14.67      3.48 o 
  10   7   2        0.35        3.26      4.43 o 
  11   7   2        4.57        4.64      4.40 o 
  12   7   2       17.21       24.44      4.86 o 
 -13   8   2        0.48        2.71      2.83 o 
 -12   8   2       21.23       15.03      2.69 o 
 -11   8   2        0.23       -0.59      2.25 o 
 -10   8   2       18.30       16.59      2.47 o 
  -9   8   2        2.15        4.16      1.71 o 
  -8   8   2       17.44       15.40      2.21 o 
  -7   8   2        2.83        2.20      1.14 o 
  -6   8   2      836.54      800.89      8.07 o 
  -5   8   2      116.94      126.01      2.49 o 
  -4   8   2      129.34      133.57      2.36 o 
  -3   8   2      253.80      254.80      3.34 o 
  -2   8   2        0.00        0.99      0.77 o 
  -1   8   2       51.96       46.50      4.61 o 
   0   8   2        4.86        8.29      1.78 o 
   1   8   2        0.01        1.39      1.30 o 
   2   8   2      109.40      100.87      3.14 o 
   3   8   2        4.43        3.71      1.73 o 
   4   8   2     2523.09     2515.17     36.35 o 
   5   8   2      197.61      216.51      7.34 o 
   6   8   2      101.23      107.77      2.44 o 
   7   8   2        0.06        0.97      2.15 o 
   8   8   2        5.37        3.28      2.30 o 
   9   8   2        4.37        2.74      4.47 o 
  10   8   2       21.85       24.86      5.42 o 
  11   8   2        0.28        4.48      3.13 o 
 -12   9   2        2.22        0.97      3.18 o 
 -11   9   2        0.75        0.09      2.01 o 
 -10   9   2        3.07        0.27      1.67 o 
  -9   9   2       19.15       21.11      2.16 o 
  -8   9   2      105.57      113.15      4.41 o 
  -7   9   2       28.48       33.95      2.03 o 
  -6   9   2      327.26      346.82      4.17 o 
  -5   9   2       16.79       17.09      1.34 o 
  -4   9   2        0.20        2.32      1.26 o 
  -3   9   2       72.88       72.26      2.42 o 
  -2   9   2       22.33       22.40      1.11 o 
  -1   9   2        9.36        7.21      0.55 o 
   0   9   2        0.58        0.50      1.10 o 
   1   9   2       76.86       72.55      5.95 o 
   2   9   2      409.88      383.20      5.58 o 
   3   9   2      163.59      153.88      5.25 o 
   4   9   2      291.45      294.67      6.62 o 
   5   9   2       60.10       55.70      4.31 o 
   6   9   2       20.18       20.57      3.34 o 
   7   9   2        9.70        6.92      1.25 o 
   8   9   2       10.75       10.21      2.43 o 
   9   9   2       38.85       39.79      7.01 o 
  10   9   2        2.82        9.26      4.91 o 
  11   9   2        3.29        1.83      5.76 o 
 -11  10   2       29.50       47.60      9.36 o 
 -10  10   2        1.71        0.76      2.98 o 
  -9  10   2        3.56        4.22      1.60 o 
  -8  10   2        0.04       -0.90      1.55 o 
  -7  10   2       83.19       80.34      2.26 o 
  -6  10   2       97.47       86.03      9.07 o 
  -5  10   2      216.27      237.14      3.98 o 
  -4  10   2       10.15       12.52      1.14 o 
  -3  10   2       37.47       35.80      2.42 o 
  -2  10   2        1.78        1.45      0.69 o 
  -1  10   2        6.67        5.24      1.66 o 
   0  10   2        8.14        8.40      1.87 o 
   1  10   2       13.07        9.87      2.01 o 
   2  10   2        0.96        3.63      2.25 o 
   3  10   2      126.92      137.42      3.73 o 
   4  10   2      496.09      510.50      8.40 o 
   5  10   2       19.81       17.04      2.87 o 
   6  10   2        8.59        8.38      2.90 o 
   7  10   2       11.38       12.34      2.66 o 
   8  10   2        0.13       -0.98      3.56 o 
   9  10   2       27.46       32.21      5.67 o 
  10  10   2        8.81        6.78      6.07 o 
 -10  11   2        3.75        2.57      4.34 o 
  -9  11   2        9.15       11.65      4.45 o 
  -8  11   2        1.29        6.61      4.12 o 
  -7  11   2       48.02       54.40      4.32 o 
  -6  11   2       94.65       97.36      4.91 o 
  -5  11   2        0.01       -1.99      1.99 o 
  -4  11   2       12.08       16.41      3.34 o 
  -3  11   2       12.87       12.63      1.21 o 
  -2  11   2       11.95       10.12      0.97 o 
  -1  11   2      119.05      112.46      6.06 o 
   0  11   2       12.22        8.03      3.42 o 
   1  11   2        1.53        1.60      1.44 o 
   2  11   2        4.71        4.63      1.60 o 
   3  11   2        2.10        0.52      1.53 o 
   4  11   2        0.61       -1.29      2.39 o 
   5  11   2        7.87        6.09      2.25 o 
   6  11   2       14.82       10.16      2.93 o 
   7  11   2       31.69       32.90      5.21 o 
   8  11   2        6.42        4.70      4.13 o 
   9  11   2       31.49       38.16     10.34 o 
  -9  12   2        0.03       11.87      4.54 o 
  -8  12   2        3.85        4.67      3.18 o 
  -7  12   2        1.02       -2.09      3.44 o 
  -6  12   2        1.97        3.93      2.53 o 
  -5  12   2       11.42        6.61      4.51 o 
  -4  12   2        7.55        4.91      2.25 o 
  -3  12   2       13.80        7.87      1.61 o 
  -2  12   2       26.61       23.95      4.59 o 
  -1  12   2        0.90        0.59      1.38 o 
   0  12   2       26.31       29.32      2.78 o 
   1  12   2        0.87        0.10      1.71 o 
   2  12   2       11.58       14.41      2.37 o 
   3  12   2        2.10        0.98      1.78 o 
   4  12   2       62.16       67.73      3.53 o 
   5  12   2        3.88        3.32      3.13 o 
   6  12   2        1.95       -0.62      3.03 o 
   7  12   2        4.55       10.62      3.35 o 
  -7  13   2       54.62       72.64     12.68 o 
  -6  13   2       18.01       25.94      8.80 o 
  -5  13   2        3.32       -0.46      9.73 o 
  -4  13   2        0.03       -3.19      4.08 o 
  -3  13   2        5.39        8.34      4.26 o 
  -2  13   2       17.25       10.98      5.54 o 
  -1  13   2        3.46       -3.43      4.51 o 
   0  13   2       50.81       53.09      5.67 o 
   1  13   2        0.08        0.19      4.20 o 
   2  13   2       15.61       16.21     12.51 o 
   3  13   2       26.42       28.77      2.85 o 
   4  13   2       27.11       34.00     11.18 o 
   5  13   2        0.00        1.39      2.88 o 
   6  13   2        0.16       -1.64      3.15 o 
  -4  14   2        0.11       -2.32      6.48 o 
  -3  14   2        2.47       11.58     12.04 o 
  -2  14   2        0.01        3.24      6.48 o 
  -1  14   2        5.55       17.60      7.41 o 
   0  14   2        6.12       21.77     11.58 o 
   1  14   2        0.24        5.10      6.95 o 
   2  14   2        0.34       12.04      7.87 o 
   3  14   2        8.33       14.82     14.36 o 
 -15   0   3        0.11       -0.34      3.29 o 
 -13   0   3       68.68       68.61      7.08 o 
 -11   0   3      731.58      716.29     18.76 o 
  -9   0   3      393.22      491.65     15.05 o 
  -7   0   3      685.48      708.69     12.74 o 
  -5   0   3      158.83      198.73      4.70 o 
  -3   0   3       91.16       57.65      3.71 o 
   1   0   3     2182.04     1835.83     19.37 o 
   3   0   3      143.33      140.21      4.17 o 
   5   0   3      297.98      216.79      3.54 o 
   7   0   3      102.72       97.93      4.02 o 
   9   0   3     1743.49     1763.56     27.30 o 
  11   0   3       23.43       20.09      3.96 o 
  13   0   3       18.63       14.76      6.00 o 
 -16   1   3        9.63       10.76      3.51 o 
 -15   1   3        0.21        2.07      3.29 o 
 -14   1   3        1.88        3.50      2.56 o 
 -13   1   3       17.51       17.47      3.14 o 
 -12   1   3       61.53       52.05      3.93 o 
 -11   1   3      343.15      328.24      7.24 o 
 -10   1   3       32.62       36.23      5.31 o 
  -9   1   3        5.57        5.70      2.39 o 
  -8   1   3        9.10       11.92      1.94 o 
  -7   1   3       16.41       19.02      2.81 o 
  -6   1   3      297.67      347.84      5.14 o 
  -4   1   3      263.45      245.51      4.54 o 
  -3   1   3      933.56      998.01     10.00 o 
  -2   1   3     1655.01     1543.36     15.83 o 
  -1   1   3    49377.46    46226.32   2332.90 o 
   0   1   3     3509.64     3243.90     65.48 o 
   1   1   3     1852.56     1765.85     19.87 o 
   2   1   3        1.19        0.96      0.61 o 
   3   1   3        5.27        2.02      0.99 o 
   4   1   3      766.38      944.19     10.94 o 
   5   1   3       21.51       22.25      1.60 o 
   6   1   3        0.95        0.26      0.95 o 
   7   1   3       51.75       55.33      2.18 o 
   8   1   3        0.54        0.56      1.58 o 
   9   1   3       22.37       20.14      2.10 o 
  10   1   3        0.42        2.51      1.70 o 
  11   1   3        1.15        2.89      2.20 o 
  12   1   3        4.79        3.22      2.39 o 
  13   1   3        4.80        3.88      3.45 o 
 -15   2   3        0.81        0.31      3.55 o 
 -14   2   3        0.00        1.07      2.56 o 
 -13   2   3       18.72       19.26      2.88 o 
 -12   2   3       40.29       38.39      3.70 o 
 -11   2   3      946.31      900.17     11.92 o 
 -10   2   3       26.40       27.55      2.44 o 
  -9   2   3        9.37       10.33      1.97 o 
  -8   2   3       18.36       14.19      2.32 o 
  -7   2   3       12.77       13.23      1.96 o 
  -6   2   3     3384.10     3553.32     45.38 o 
  -4   2   3      742.23      765.10      7.41 o 
  -3   2   3     5793.61     5407.66     63.12 o 
  -2   2   3    14471.72    14908.71    235.56 o 
  -1   2   3      655.14      642.60      7.39 o 
   0   2   3     6599.91     6846.11     93.18 o 
   1   2   3      157.06      178.28      5.01 o 
   2   2   3      130.99      127.28      2.12 o 
   3   2   3        1.22       -0.09      0.74 o 
   4   2   3     1596.05     1546.95     16.59 o 
   5   2   3        1.49        2.24      1.28 o 
   6   2   3      161.20      169.52      3.33 o 
   7   2   3        1.52        1.52      1.37 o 
   8   2   3       52.32       57.86      2.51 o 
   9   2   3      465.84      445.18      9.38 o 
  10   2   3        0.43        1.12      1.59 o 
  11   2   3       17.19       15.52      2.99 o 
  12   2   3        1.06        1.73      2.66 o 
  13   2   3       14.10       17.88      3.31 o 
 -15   3   3       27.72       24.56      4.26 o 
 -14   3   3        3.13        8.90      2.88 o 
 -13   3   3       14.30       17.00      3.00 o 
 -12   3   3        1.04        3.69      2.42 o 
 -11   3   3       40.02       30.70      2.88 o 
 -10   3   3       51.55       47.34      2.58 o 
  -9   3   3       53.96       37.77      2.26 o 
  -8   3   3      237.35      206.48      4.32 o 
  -7   3   3      194.63      155.58      2.71 o 
  -6   3   3      190.99      216.90      3.30 o 
  -5   3   3       79.21       69.67      1.69 o 
  -4   3   3       85.68       72.51      2.53 o 
  -3   3   3      775.50      728.32      7.76 o 
  -2   3   3     1055.58      939.36      6.92 o 
  -1   3   3     3680.16     3787.80     34.97 o 
   0   3   3      225.22      231.65      3.42 o 
   1   3   3       68.12       76.24      2.53 o 
   2   3   3      149.30      125.18      2.17 o 
   3   3   3      922.64      834.91     11.23 o 
   4   3   3     1901.81     2130.97     24.83 o 
   5   3   3      118.00      110.30      2.59 o 
   6   3   3        0.76        2.20      1.96 o 
   7   3   3       27.53       29.03      2.28 o 
   8   3   3       19.88       19.39      2.33 o 
   9   3   3        6.34        4.60      2.41 o 
  10   3   3        4.69        7.67      2.76 o 
  11   3   3       21.64       29.64      3.08 o 
  12   3   3       26.41       29.76      4.11 o 
  13   3   3       17.81       14.01      3.68 o 
 -15   4   3        0.11        1.97      3.36 o 
 -14   4   3        0.24        1.00      2.69 o 
 -13   4   3       39.34       43.56      4.39 o 
 -12   4   3      136.15      128.20      4.83 o 
 -11   4   3      307.81      274.91      5.82 o 
 -10   4   3       45.13       46.29      3.05 o 
  -9   4   3        9.31       13.31      1.87 o 
  -8   4   3       51.35       48.90      2.71 o 
  -7   4   3      172.34      206.06      3.16 o 
  -6   4   3     1855.62     2052.69     21.74 o 
  -5   4   3      598.45      630.81      6.39 o 
  -3   4   3      930.20     1008.67      7.92 o 
  -2   4   3      274.60      281.94      2.50 o 
  -1   4   3      186.83      198.61      2.47 o 
   0   4   3      175.39      168.08      2.15 o 
   1   4   3      969.83     1004.55     13.53 o 
   2   4   3      302.31      368.39      3.11 o 
   3   4   3      106.86      105.64      1.93 o 
   4   4   3      513.87      635.61      7.60 o 
   5   4   3      118.99      108.11      2.45 o 
   6   4   3       33.24       35.39      2.32 o 
   7   4   3       21.21       30.08      3.28 o 
   8   4   3       10.71        9.21      3.19 o 
   9   4   3      153.97      127.05      4.50 o 
  10   4   3        3.76        7.33      3.29 o 
  11   4   3        3.61        6.67      3.28 o 
  12   4   3        6.18        8.36      3.05 o 
  13   4   3        4.24        2.46      3.43 o 
 -15   5   3        1.51       -2.02      3.03 o 
 -14   5   3       44.04       53.81      7.36 o 
 -13   5   3        1.62        0.70      2.86 o 
 -12   5   3        1.19        1.13      2.28 o 
 -11   5   3      240.05      197.18      4.91 o 
 -10   5   3       14.00        7.06      2.11 o 
  -9   5   3       57.32       51.09      3.01 o 
  -8   5   3      375.29      356.68      5.45 o 
  -7   5   3       61.40       75.13      3.58 o 
  -6   5   3      809.48      840.70      9.00 o 
  -5   5   3        0.96        0.88      1.06 o 
  -4   5   3     1214.08     1224.03     10.75 o 
  -3   5   3      133.17      117.95      2.48 o 
  -2   5   3       24.81       29.27      1.02 o 
  -1   5   3     3957.85     4208.67     41.61 o 
   0   5   3       26.03       18.64      3.18 o 
   1   5   3      724.79      619.84     22.49 o 
   2   5   3      516.20      462.61      4.50 o 
   3   5   3      224.75      260.30      3.33 o 
   4   5   3       88.09       91.39      2.85 o 
   5   5   3        0.04       -0.08      1.30 o 
   6   5   3      269.05      267.08      6.03 o 
   7   5   3        6.22       10.67      2.51 o 
   8   5   3       14.33        9.13      3.06 o 
   9   5   3       32.00       30.82      3.65 o 
  10   5   3        0.14        5.57      3.29 o 
  11   5   3        2.50        2.01      2.98 o 
  12   5   3        3.77        8.29      3.58 o 
 -14   6   3        4.70        6.01      3.41 o 
 -13   6   3        3.03        5.23      3.02 o 
 -12   6   3      136.57      143.63      6.40 o 
 -11   6   3      121.48      125.44      6.66 o 
 -10   6   3        2.89        3.32      2.05 o 
  -9   6   3       17.42       18.19      2.30 o 
  -8   6   3        3.67        0.96      1.56 o 
  -7   6   3        0.43        2.77      1.29 o 
  -6   6   3     1019.67     1064.02     10.69 o 
  -5   6   3       18.28       15.99      1.66 o 
  -4   6   3       13.31       16.74      1.01 o 
  -2   6   3        1.12        1.75      0.81 o 
  -1   6   3      162.55      138.56      4.30 o 
   0   6   3      255.43      255.97      4.08 o 
   1   6   3      903.30      913.33      9.91 o 
   2   6   3       81.70       72.73      4.67 o 
   3   6   3      981.00      955.20     10.36 o 
   4   6   3        8.60       11.28      1.13 o 
   5   6   3      109.92      111.68      3.06 o 
   6   6   3        6.28        4.44      2.43 o 
   7   6   3       85.48       81.13      3.40 o 
   8   6   3       33.25       25.78      2.78 o 
   9   6   3       81.48       81.74      4.76 o 
  10   6   3       36.90       45.51      6.42 o 
  11   6   3        3.72        2.46      3.88 o 
  12   6   3        0.47        6.82      5.71 o 
 -14   7   3        2.08        4.90      2.99 o 
 -13   7   3        7.44        8.08      2.77 o 
 -12   7   3       11.42        6.24      2.96 o 
 -11   7   3       26.14       25.34      3.46 o 
 -10   7   3       50.07       48.29      2.53 o 
  -9   7   3       12.10       10.67      1.84 o 
  -8   7   3      145.08      139.46      3.23 o 
  -7   7   3      318.40      324.14      5.15 o 
  -6   7   3       93.55      103.67      2.84 o 
  -5   7   3        4.08        4.91      1.45 o 
  -4   7   3       97.77       96.37      1.60 o 
  -3   7   3        6.16        5.82      0.86 o 
  -2   7   3       29.22       28.78      1.05 o 
  -1   7   3     1307.42     1303.20     13.08 o 
   0   7   3      248.85      267.57      4.75 o 
   1   7   3        2.67        6.66      1.60 o 
   2   7   3      266.69      289.29      4.01 o 
   3   7   3       33.82       26.65      2.74 o 
   4   7   3      564.03      560.88      5.20 o 
   5   7   3        2.80        1.93      1.35 o 
   6   7   3       20.23       21.44      2.34 o 
   7   7   3       10.17        8.70      2.52 o 
   8   7   3        0.01        0.75      2.86 o 
   9   7   3       13.66       13.00      4.10 o 
  10   7   3        7.14        8.54      3.88 o 
  11   7   3        1.26        9.90      5.42 o 
 -13   8   3        8.75        8.99      3.43 o 
 -12   8   3       18.89       14.74      3.24 o 
 -11   8   3       76.49       80.52      4.41 o 
 -10   8   3        0.03        1.75      2.22 o 
  -9   8   3        1.02        1.23      1.93 o 
  -8   8   3        0.00        0.93      1.56 o 
  -7   8   3      204.04      210.36      3.80 o 
  -6   8   3      680.39      695.53      8.31 o 
  -5   8   3      357.28      367.21      4.06 o 
  -4   8   3        7.44        5.33      0.99 o 
  -3   8   3       33.61       36.44      1.31 o 
  -2   8   3        7.57       12.79      3.00 o 
  -1   8   3      485.68      523.99      6.43 o 
   0   8   3        1.40        1.77      1.30 o 
   1   8   3       38.22       39.91      2.92 o 
   2   8   3       15.52       16.49      1.82 o 
   3   8   3      162.60      150.38      3.36 o 
   4   8   3      367.82      362.05      6.31 o 
   5   8   3       98.49      104.02      1.58 o 
   6   8   3       18.03       20.35      1.17 o 
   7   8   3       60.15       68.99      4.82 o 
   8   8   3        7.27       11.53      2.68 o 
   9   8   3        2.70        0.69      2.27 o 
  10   8   3        0.04        1.68      2.66 o 
  11   8   3        0.74        1.97      3.07 o 
 -12   9   3        5.96        5.89      2.61 o 
 -11   9   3        0.07        0.08      2.20 o 
 -10   9   3        0.17        1.70      1.92 o 
  -9   9   3        6.67        8.24      1.77 o 
  -8   9   3        8.62        6.25      1.79 o 
  -7   9   3       43.52       45.41      2.18 o 
  -6   9   3      146.64      150.54      3.59 o 
  -5   9   3        5.49        5.12      0.93 o 
  -4   9   3       47.08       42.06      1.59 o 
  -3   9   3       28.01       28.10      1.73 o 
  -2   9   3       28.31       25.43      1.35 o 
  -1   9   3       61.69       64.63      2.66 o 
   0   9   3        6.68        7.61      1.63 o 
   1   9   3        6.73        8.36      1.80 o 
   2   9   3      244.68      248.91      5.77 o 
   3   9   3       80.02       84.58      4.95 o 
   4   9   3        0.26       -1.62      1.99 o 
   5   9   3       47.76       66.78      4.86 o 
   6   9   3       40.06       44.91      3.48 o 
   7   9   3        0.05        0.14      0.87 o 
   8   9   3       18.36       20.71      4.99 o 
   9   9   3        4.38        2.08      4.26 o 
  10   9   3       14.96        6.38      8.23 o 
 -11  10   3        4.92        6.74      4.12 o 
 -10  10   3        0.27       -1.90      2.60 o 
  -9  10   3       26.73       30.67      2.30 o 
  -8  10   3       17.91       21.30      1.52 o 
  -7  10   3      110.35      113.27      3.24 o 
  -6  10   3        3.60        3.14      1.29 o 
  -5  10   3      157.14      161.23      3.70 o 
  -4  10   3       46.50       41.79      2.16 o 
  -3  10   3       47.65       46.66      1.55 o 
  -2  10   3       16.14       14.95      1.86 o 
  -1  10   3        7.42        9.24      2.01 o 
   0  10   3       14.80       11.89      1.82 o 
   1  10   3       15.00       16.58      1.78 o 
   2  10   3       75.09       77.00      3.12 o 
   3  10   3       84.51       84.70      4.93 o 
   4  10   3      434.12      453.91     11.10 o 
   5  10   3        6.79        5.39      2.26 o 
   6  10   3        1.77        2.41      2.20 o 
   7  10   3        0.13       -0.25      2.34 o 
   8  10   3       35.53       41.32      5.81 o 
   9  10   3        8.54       12.02      6.31 o 
 -10  11   3        0.78       -1.50      3.15 o 
  -9  11   3        0.08        0.66      3.51 o 
  -8  11   3       11.66       17.74      4.28 o 
  -7  11   3       17.82       15.18      4.50 o 
  -6  11   3       61.72       72.68      3.49 o 
  -5  11   3       11.05       11.18      1.43 o 
  -4  11   3       24.45       23.31      1.23 o 
  -3  11   3       52.50       46.41      2.78 o 
  -2  11   3       38.53       39.11      4.27 o 
  -1  11   3        3.28        4.99      1.69 o 
   0  11   3       16.17       17.35      1.81 o 
   1  11   3        3.53        3.00      2.21 o 
   2  11   3       26.72       27.17      2.70 o 
   3  11   3       44.60       46.10      3.61 o 
   4  11   3       22.81       20.23      2.52 o 
   5  11   3       39.19       35.44      4.88 o 
   6  11   3        0.29       -2.51      2.51 o 
   7  11   3        0.02       -0.11      2.51 o 
   8  11   3       19.57       20.13      5.30 o 
  -9  12   3       28.04       26.53      4.62 o 
  -8  12   3        0.14        5.80      3.26 o 
  -7  12   3       17.38       17.18      3.09 o 
  -6  12   3        4.72        6.27      3.00 o 
  -5  12   3       11.88       11.38      3.17 o 
  -4  12   3        0.12        0.78      1.33 o 
  -3  12   3       29.66       25.87      5.60 o 
  -2  12   3       19.73       21.41      2.34 o 
  -1  12   3       41.13       37.99      2.13 o 
   0  12   3       19.77       25.44      1.90 o 
   1  12   3        9.90        7.93      3.34 o 
   2  12   3        0.18        1.01      1.90 o 
   3  12   3       61.80       61.82      3.31 o 
   4  12   3        0.25        0.36      2.11 o 
   5  12   3        0.10       -2.56      4.28 o 
   6  12   3        5.94       11.61      3.21 o 
   7  12   3        7.26       19.03      7.65 o 
  -7  13   3        0.14        2.55      4.91 o 
  -6  13   3        1.37        2.78      6.48 o 
  -5  13   3        0.94        2.78      6.48 o 
  -4  13   3        0.42       -0.48      4.41 o 
  -3  13   3        1.72        6.15      5.05 o 
  -2  13   3        8.04       20.46      9.96 o 
  -1  13   3        2.50       -0.43      3.77 o 
   0  13   3        0.00       -0.79      4.45 o 
   1  13   3        2.20        1.85      6.02 o 
   2  13   3        0.31       -2.30      2.57 o 
   3  13   3        0.00        1.78      2.26 o 
   4  13   3        0.40        3.02      3.11 o 
   5  13   3        0.47        0.05      2.68 o 
  -4  14   3        0.81       -0.46      6.02 o 
  -3  14   3        1.23       16.68      7.87 o 
  -2  14   3        0.06       -4.17      6.48 o 
  -1  14   3        0.51        8.34     10.19 o 
   0  14   3        2.16        6.61      5.43 o 
   1  14   3        0.09        5.56      7.41 o 
   2  14   3        7.26        9.26      7.87 o 
 -16   0   4       17.96       19.95      6.69 o 
 -14   0   4        8.34       10.19      4.59 o 
 -12   0   4        2.88        1.32      3.47 o 
 -10   0   4        4.86        1.91      3.57 o 
  -8   0   4      344.50      329.47      7.04 o 
  -6   0   4        0.76        9.73      3.60 o 
  -4   0   4        2.98        0.31      1.45 o 
  -2   0   4    31948.81    32794.10   1102.00 o 
   0   0   4     2797.71     2501.93     37.17 o 
   2   0   4        1.65       10.49      5.56 o 
   4   0   4      350.90      293.21      4.54 o 
   6   0   4      358.20      347.07      6.33 o 
   8   0   4      688.23      681.42     16.91 o 
  10   0   4        4.12        3.73      3.76 o 
  12   0   4       19.19       15.48      4.11 o 
 -16   1   4       36.11       35.68      4.62 o 
 -15   1   4        6.91       10.94      3.23 o 
 -14   1   4       17.95       18.71      3.60 o 
 -13   1   4        2.22        0.84      2.62 o 
 -12   1   4      284.57      275.13      6.90 o 
 -11   1   4       34.14       37.61      3.58 o 
 -10   1   4      169.08      193.86      5.53 o 
  -9   1   4        2.05        2.06      2.25 o 
  -8   1   4      325.39      314.15      7.02 o 
  -7   1   4       17.64       28.32      2.03 o 
  -6   1   4     1011.70     1070.92     18.19 o 
  -5   1   4        3.62        1.18      1.26 o 
  -4   1   4     5255.24     5142.79     67.13 o 
  -3   1   4     4197.32     4200.99     52.46 o 
  -2   1   4      453.86      441.38      4.75 o 
  -1   1   4     5701.06     5381.47     69.35 o 
   0   1   4      224.97      243.39      2.58 o 
   1   1   4        5.67        3.30      0.75 o 
   2   1   4      181.55      147.56      1.52 o 
   3   1   4     1202.20     1215.36     10.60 o 
   4   1   4      202.01      198.08      2.61 o 
   5   1   4        1.45        2.19      1.17 o 
   6   1   4      314.58      258.58      3.97 o 
   7   1   4      109.56      116.51      3.81 o 
   8   1   4     1690.43     1633.07     20.67 o 
   9   1   4      177.15      178.98      6.27 o 
  10   1   4       22.47       18.98      2.70 o 
  11   1   4        2.09       -1.14      2.27 o 
  12   1   4        0.10        2.94      2.44 o 
  13   1   4        0.14        0.91      2.42 o 
 -16   2   4        0.01        0.65      3.16 o 
 -15   2   4       30.45       29.34      4.69 o 
 -14   2   4        0.09       -0.95      2.56 o 
 -13   2   4        7.26        6.76      3.03 o 
 -12   2   4       60.64       56.24      3.38 o 
 -11   2   4      157.54      175.47      4.55 o 
 -10   2   4      117.11      120.93      3.82 o 
  -9   2   4      124.09      145.78      3.75 o 
  -8   2   4      101.63      132.46      5.95 o 
  -6   2   4      332.32      315.68      4.81 o 
  -5   2   4      121.89      110.33      2.69 o 
  -4   2   4     1419.75     1445.31     15.05 o 
  -3   2   4       46.03       48.63      1.87 o 
  -2   2   4     9157.59     9295.75    126.27 o 
  -1   2   4     3984.96     3940.58     48.97 o 
   0   2   4     1021.49      928.98     13.00 o 
   1   2   4      413.75      389.08      5.90 o 
   2   2   4       23.19       33.66      1.19 o 
   4   2   4      156.79      173.42      2.89 o 
   5   2   4      224.16      227.49      3.99 o 
   6   2   4        0.12       -0.53      1.07 o 
   7   2   4      183.44      183.73      4.09 o 
   8   2   4      247.10      257.86      5.47 o 
   9   2   4       51.35       51.58      2.79 o 
  10   2   4        5.87        5.25      2.50 o 
  11   2   4        0.17        0.47      2.01 o 
  12   2   4        0.38        1.44      3.09 o 
  13   2   4       76.26       99.35      4.86 o 
 -16   3   4        8.82        5.52      3.65 o 
 -15   3   4        9.79        8.59      3.37 o 
 -14   3   4       18.54       18.30      4.05 o 
 -13   3   4       13.38        8.09      3.10 o 
 -12   3   4      150.00      143.01      5.19 o 
 -11   3   4        2.00        3.23      2.39 o 
 -10   3   4      315.60      272.49      6.68 o 
  -9   3   4       40.29       42.38      3.08 o 
  -8   3   4       16.12       20.03      1.88 o 
  -7   3   4       33.86       46.85      4.13 o 
  -6   3   4      928.76      955.42      9.89 o 
  -5   3   4        6.03        4.18      1.05 o 
  -4   3   4       32.55       34.00      1.44 o 
  -3   3   4        8.87        6.85      0.83 o 
  -2   3   4      363.92      356.05      3.05 o 
  -1   3   4       35.80       28.46      0.85 o 
   0   3   4       10.90        6.96      0.55 o 
   1   3   4      401.13      337.65      5.08 o 
   2   3   4       20.52       25.06      0.99 o 
   3   3   4     1499.73     1620.26     18.28 o 
   4   3   4       28.55       40.94      2.54 o 
   5   3   4       43.16       59.41      2.26 o 
   6   3   4       79.48       96.88      3.99 o 
   7   3   4       58.61       55.84      3.26 o 
   8   3   4      196.55      191.58      4.99 o 
   9   3   4       24.48       28.56      2.37 o 
  10   3   4        6.30        5.28      2.55 o 
  11   3   4       22.90       18.47      2.71 o 
  12   3   4        0.05       -1.76      3.12 o 
  13   3   4        0.04        1.65      4.45 o 
 -15   4   4       15.81        9.54      3.31 o 
 -14   4   4        0.10       -0.69      2.84 o 
 -13   4   4        3.13        6.28      2.85 o 
 -12   4   4        3.24        3.40      2.69 o 
 -11   4   4       89.73      100.11      3.96 o 
 -10   4   4      115.56      110.77      3.51 o 
  -9   4   4       46.91       42.55      2.81 o 
  -8   4   4       36.99       38.71      2.05 o 
  -7   4   4      174.25      178.99      3.29 o 
  -6   4   4      158.73      145.50      2.87 o 
  -5   4   4      621.25      623.15      6.41 o 
  -4   4   4     1023.27      987.80     10.58 o 
  -3   4   4        6.70        7.02      0.97 o 
  -2   4   4     3023.60     3126.27     29.59 o 
  -1   4   4      142.33      135.25      3.07 o 
   0   4   4      756.66      771.75     15.15 o 
   1   4   4       35.20       42.98      0.98 o 
   2   4   4      212.78      198.60      3.50 o 
   3   4   4      107.78      122.75      1.83 o 
   4   4   4      485.57      478.61      6.39 o 
   5   4   4       96.17       91.52      2.79 o 
   6   4   4        9.97       10.01      2.19 o 
   7   4   4       89.10       91.78      6.24 o 
   8   4   4        1.93        2.93      2.20 o 
   9   4   4       10.78       13.48      2.88 o 
  10   4   4        2.06        2.83      3.92 o 
  11   4   4       21.96       18.65      2.93 o 
  12   4   4       26.90       31.73      8.56 o 
 -15   5   4        0.45        1.36      3.14 o 
 -14   5   4       15.24       12.95      3.02 o 
 -13   5   4        1.52        1.31      2.72 o 
 -12   5   4       80.03       69.20      3.53 o 
 -11   5   4        0.87        1.45      2.05 o 
 -10   5   4       53.10       62.62      2.74 o 
  -9   5   4       15.81       18.06      2.05 o 
  -8   5   4       36.30       42.87      3.03 o 
  -7   5   4       33.23       23.63      1.78 o 
  -6   5   4       43.67       52.28      2.28 o 
  -5   5   4      670.19      660.76      6.60 o 
  -4   5   4       25.69       30.88      1.25 o 
  -3   5   4      247.20      298.58      4.28 o 
  -2   5   4      249.22      250.48      2.47 o 
  -1   5   4      658.13      719.47      5.95 o 
   0   5   4      624.30      723.31      7.11 o 
   1   5   4        2.35        2.32      0.38 o 
   2   5   4       49.38       53.31      1.53 o 
   3   5   4       97.41      103.95      2.42 o 
   4   5   4      511.00      489.68      5.16 o 
   5   5   4       75.64       75.61      2.42 o 
   6   5   4      376.90      352.46      7.14 o 
   7   5   4       74.12       86.27      3.82 o 
   8   5   4      450.95      417.33      7.88 o 
   9   5   4       10.17        6.90      3.14 o 
  10   5   4        1.10        3.64      3.48 o 
  11   5   4        1.57        2.45      3.43 o 
  12   5   4        4.78        4.50      4.01 o 
 -15   6   4       38.74       43.53      8.57 o 
 -14   6   4       20.52       18.80      3.57 o 
 -13   6   4       16.54       16.35      2.79 o 
 -12   6   4       75.35       76.86      3.80 o 
 -11   6   4       42.28       46.98      2.86 o 
 -10   6   4       66.60       78.49      2.92 o 
  -9   6   4      165.81      166.92      3.87 o 
  -8   6   4       39.11       42.20      2.18 o 
  -7   6   4      310.20      288.44      5.15 o 
  -6   6   4      243.68      247.05      3.86 o 
  -5   6   4      125.67      142.57      2.51 o 
  -4   6   4        5.01        4.97      0.98 o 
  -2   6   4      216.42      210.74      2.04 o 
  -1   6   4      195.81      190.14      4.01 o 
   0   6   4      254.20      242.80     12.41 o 
   1   6   4        9.83       10.69      0.93 o 
   2   6   4      133.51      125.10      2.35 o 
   3   6   4      314.98      293.13      2.90 o 
   4   6   4        3.67        3.58      1.07 o 
   5   6   4        5.37        4.29      1.36 o 
   6   6   4       13.29       11.41      1.92 o 
   7   6   4        0.03       -0.08      2.16 o 
   8   6   4        7.48        7.81      2.95 o 
   9   6   4        3.47        0.92      2.32 o 
  10   6   4        0.54       -2.11      3.08 o 
  11   6   4       14.65       22.99      6.40 o 
 -14   7   4        0.31        1.21      2.49 o 
 -13   7   4        0.15       -1.10      2.38 o 
 -12   7   4        3.18        6.17      2.34 o 
 -11   7   4       13.79        6.79      2.30 o 
 -10   7   4        0.10        0.33      1.69 o 
  -9   7   4       33.07       35.89      2.14 o 
  -8   7   4        2.46        3.73      1.49 o 
  -7   7   4      542.96      525.43      6.91 o 
  -6   7   4        1.32       -0.07      1.07 o 
  -5   7   4       62.42       76.87      2.21 o 
  -4   7   4        3.99        4.19      0.93 o 
  -3   7   4       58.39       75.59      1.70 o 
  -2   7   4       59.39       72.20      1.41 o 
  -1   7   4       82.84       71.33      5.33 o 
   0   7   4      144.49      153.12      6.07 o 
   1   7   4       16.46       15.72      1.72 o 
   2   7   4        4.10        5.98      1.46 o 
   3   7   4      149.35      145.26      2.83 o 
   4   7   4      546.89      556.89      5.64 o 
   5   7   4       42.35       53.58      3.16 o 
   6   7   4      146.84      143.61      2.62 o 
   7   7   4        0.52        0.19      1.46 o 
   8   7   4       95.54       94.71      5.48 o 
   9   7   4       37.91       29.73      4.22 o 
  10   7   4        6.85        7.49      3.29 o 
  11   7   4        4.13       11.98      3.43 o 
 -13   8   4        0.11        0.49      2.55 o 
 -12   8   4       88.95       94.52      4.65 o 
 -11   8   4        0.03        1.59      3.04 o 
 -10   8   4        0.19        1.48      1.90 o 
  -9   8   4       25.98       25.35      4.06 o 
  -8   8   4        3.85        5.05      1.91 o 
  -7   8   4       24.38       19.19      2.02 o 
  -6   8   4      428.98      443.70      5.10 o 
  -5   8   4       95.28       94.37      2.07 o 
  -4   8   4        1.46        2.49      1.06 o 
  -3   8   4        2.22        0.24      0.86 o 
  -2   8   4       98.63      100.26      2.28 o 
  -1   8   4        4.25        5.34      1.64 o 
   0   8   4       90.96      108.44      2.87 o 
   1   8   4      385.65      361.85      7.89 o 
   2   8   4        6.09        7.64      2.01 o 
   3   8   4      949.35      930.67     13.21 o 
   4   8   4       94.03      100.72      2.97 o 
   5   8   4       99.29       89.73      1.47 o 
   6   8   4       63.48       68.68      2.21 o 
   7   8   4        0.02        2.83      1.75 o 
   8   8   4       17.00       19.92      2.41 o 
   9   8   4        2.10        4.44      2.02 o 
  10   8   4        0.45        6.74      6.75 o 
 -13   9   4       18.93       13.50      3.71 o 
 -12   9   4       23.14       27.13      3.50 o 
 -11   9   4        0.05        5.00      2.64 o 
 -10   9   4        1.95        1.58      1.96 o 
  -9   9   4       10.44       10.67      1.79 o 
  -8   9   4       32.43       31.02      1.99 o 
  -7   9   4       21.48       17.85      3.11 o 
  -6   9   4      215.26      214.21      3.17 o 
  -5   9   4      151.06      147.25      2.42 o 
  -4   9   4        2.09        2.26      1.32 o 
  -3   9   4      121.45      124.65      2.84 o 
  -2   9   4       29.24       24.90      1.07 o 
  -1   9   4      182.68      169.22      3.39 o 
   0   9   4       59.00       57.96      3.90 o 
   1   9   4       15.29       13.71      1.91 o 
   2   9   4       55.88       56.22      2.47 o 
   3   9   4       44.06       50.31      3.02 o 
   4   9   4      191.66      217.40      5.77 o 
   5   9   4       64.98       72.80      2.96 o 
   6   9   4       26.31       34.12      3.01 o 
   7   9   4        0.22       -0.19      2.84 o 
   8   9   4        0.98        5.39      2.34 o 
   9   9   4        6.15        1.70      4.34 o 
  10   9   4        0.91       -1.39      6.95 o 
 -12  10   4       13.11       11.67      4.06 o 
 -11  10   4        0.48       -0.15      2.24 o 
 -10  10   4        4.62        4.82      1.84 o 
  -9  10   4        6.52        5.28      1.52 o 
  -8  10   4       10.97       10.69      1.50 o 
  -7  10   4        4.49        2.90      1.47 o 
  -6  10   4       78.07       82.99      2.88 o 
  -5  10   4       75.62       76.74      2.97 o 
  -4  10   4        0.06        0.41      1.02 o 
  -3  10   4        0.08        0.34      1.22 o 
  -2  10   4       61.19       53.49      2.30 o 
  -1  10   4       19.03       12.17      2.23 o 
   0  10   4        2.81        2.29      1.92 o 
   1  10   4      157.68      150.37      4.21 o 
   2  10   4       27.54       24.69      2.26 o 
   3  10   4       77.28       79.11      5.88 o 
   4  10   4      143.37      135.98      4.55 o 
   5  10   4        1.11        2.09      2.20 o 
   6  10   4        4.46        4.33      2.32 o 
   7  10   4        4.14        3.48      2.83 o 
   8  10   4       14.22       18.78      4.92 o 
   9  10   4       14.03       20.19      5.87 o 
 -11  11   4       21.30       20.38      6.95 o 
 -10  11   4        2.52        3.31      3.59 o 
  -9  11   4        0.98        3.02      2.92 o 
  -8  11   4       48.25       56.83      4.52 o 
  -7  11   4        0.82        1.78      1.44 o 
  -6  11   4        0.01       -1.90      1.90 o 
  -5  11   4       13.06        8.87      2.25 o 
  -4  11   4      131.54      128.94      3.44 o 
  -3  11   4        0.28        1.17      0.71 o 
  -2  11   4        3.53        3.59      1.74 o 
  -1  11   4        8.05        5.39      1.88 o 
   0  11   4        0.48        0.03      2.19 o 
   1  11   4        0.01       -0.01      1.63 o 
   2  11   4       50.42       48.72      3.08 o 
   3  11   4        6.87        5.91      3.17 o 
   4  11   4        3.75        4.17      2.23 o 
   5  11   4       13.45       14.14      4.86 o 
   6  11   4        0.11        2.55      3.89 o 
   7  11   4        2.98        8.07      4.85 o 
   8  11   4        0.18        1.39      6.48 o 
  -9  12   4        0.07        2.05      4.30 o 
  -8  12   4       11.25        8.02      4.40 o 
  -7  12   4        4.23        2.11      3.00 o 
  -6  12   4        5.93        3.77      2.65 o 
  -5  12   4        2.87       -1.23      2.30 o 
  -4  12   4        2.78        2.15      3.56 o 
  -3  12   4        0.03        0.29      1.75 o 
  -2  12   4        0.01        0.27      1.32 o 
  -1  12   4       13.80        8.88      2.70 o 
   0  12   4       20.44       25.16      3.14 o 
   1  12   4        9.28        7.24      2.06 o 
   2  12   4       10.67       11.71      2.86 o 
   3  12   4       60.25       70.16      3.81 o 
   4  12   4       53.91       51.51      5.31 o 
   5  12   4        0.43        5.21      3.11 o 
   6  12   4        8.75        1.62      3.77 o 
  -7  13   4       46.06       45.76      7.04 o 
  -6  13   4       24.99        9.26      7.41 o 
  -5  13   4        0.20        5.51      4.41 o 
  -4  13   4        2.02       14.82      8.17 o 
  -3  13   4        1.10       -1.99      3.89 o 
  -2  13   4       13.09       17.02      4.67 o 
  -1  13   4        0.17        1.85      3.67 o 
   0  13   4        1.15       10.85      4.11 o 
   1  13   4        5.28        6.94      2.52 o 
   2  13   4        2.74        1.73      2.88 o 
   3  13   4        0.05        1.24      2.38 o 
   4  13   4       11.10       17.60      8.34 o 
  -4  14   4        2.85       13.90      7.41 o 
  -3  14   4        2.45        4.17      6.48 o 
  -2  14   4        6.76       -5.56     10.19 o 
  -1  14   4        5.27       17.12      7.64 o 
   0  14   4        0.11       14.15     13.66 o 
   1  14   4       10.11        5.29      4.45 o 
 -15   0   5       34.93       29.45      7.41 o 
 -13   0   5       96.28       83.49      6.22 o 
 -11   0   5     1275.46     1198.06     30.34 o 
  -9   0   5     1497.48     1414.45     27.56 o 
  -7   0   5      915.89     1113.53     18.01 o 
  -5   0   5     1059.29      970.58     18.53 o 
  -3   0   5      591.77      593.93      9.57 o 
  -1   0   5     3547.83     3477.22     57.15 o 
   1   0   5     3108.53     3191.84     50.91 o 
   3   0   5       98.83      124.64      2.44 o 
   5   0   5      149.60      101.31      4.17 o 
   7   0   5       41.87       38.87      3.76 o 
   9   0   5       26.24       16.42      4.08 o 
  11   0   5        2.20        6.77      3.16 o 
 -16   1   5        0.35       -0.16      3.25 o 
 -15   1   5        1.56        0.10      2.56 o 
 -14   1   5        0.01       -0.81      2.61 o 
 -13   1   5        1.88        3.20      3.26 o 
 -12   1   5        3.90       -1.53      3.54 o 
 -11   1   5      159.94      154.28      5.63 o 
 -10   1   5        0.00       -0.05      2.39 o 
  -9   1   5      241.74      257.63      4.98 o 
  -7   1   5       36.60       32.88      1.96 o 
  -6   1   5      349.00      418.79      5.93 o 
  -5   1   5      164.94      182.19      2.95 o 
  -4   1   5      950.80      919.90      9.38 o 
  -3   1   5      283.97      285.25      7.22 o 
  -2   1   5     1528.13     1530.93     15.28 o 
  -1   1   5      247.33      215.11      3.21 o 
   0   1   5      830.21      762.88      6.45 o 
   1   1   5        1.17        2.08      0.76 o 
   2   1   5      168.27      214.20      2.39 o 
   3   1   5      843.22      921.63     12.75 o 
   4   1   5       97.26       85.70      3.41 o 
   5   1   5      290.23      288.20      4.19 o 
   6   1   5      106.36       94.67      2.63 o 
   7   1   5      336.20      343.63      5.63 o 
   8   1   5       11.86        9.09      2.85 o 
   9   1   5        0.90        5.28      2.47 o 
  10   1   5       13.59       13.70      2.56 o 
  11   1   5        8.68        4.91      2.87 o 
  12   1   5        0.78        2.93      2.74 o 
 -16   2   5        8.38       11.62      3.80 o 
 -15   2   5        2.59        3.08      3.25 o 
 -14   2   5        5.30        7.06      2.81 o 
 -13   2   5        0.94        1.05      2.47 o 
 -12   2   5      479.17      466.53      8.30 o 
 -11   2   5       59.42       69.88      3.63 o 
 -10   2   5       52.52       50.10      3.12 o 
  -9   2   5      160.73      166.61      5.38 o 
  -8   2   5      121.81      129.23      3.68 o 
  -7   2   5      273.13      285.34      4.28 o 
  -6   2   5       55.02       65.22      2.27 o 
  -5   2   5      131.04      116.00      2.37 o 
  -4   2   5        8.06        5.00      1.27 o 
  -3   2   5        0.00        2.90      0.93 o 
  -2   2   5      146.93      141.64      2.19 o 
  -1   2   5     1407.42     1488.47     12.64 o 
   0   2   5        7.51        3.73      0.96 o 
   1   2   5     1424.32     1474.89     17.45 o 
   2   2   5        5.87       10.25      1.00 o 
   3   2   5       13.68       21.54      1.69 o 
   4   2   5      152.42      125.23      1.92 o 
   5   2   5       26.42       17.17      1.61 o 
   6   2   5        5.44        8.56      1.56 o 
   7   2   5      229.26      226.66      4.05 o 
   8   2   5      269.31      270.95      4.81 o 
   9   2   5       30.56       29.99      3.34 o 
  10   2   5       11.81       16.89      2.28 o 
  11   2   5        1.07        1.56      2.07 o 
  12   2   5        4.56        4.60      3.08 o 
 -16   3   5        0.04        2.01      4.37 o 
 -15   3   5        1.89       -1.74      2.98 o 
 -14   3   5       17.52       17.34      3.18 o 
 -13   3   5       38.56       43.95      3.34 o 
 -12   3   5      145.55      147.78      6.07 o 
 -11   3   5      134.94      122.38      4.50 o 
 -10   3   5        0.51        0.49      1.77 o 
  -9   3   5       86.15       86.28      3.79 o 
  -8   3   5       43.65       50.44      2.86 o 
  -7   3   5      370.73      342.06      4.60 o 
  -6   3   5      806.55      857.40      9.13 o 
  -5   3   5      463.99      456.70      5.05 o 
  -4   3   5     1029.89     1004.58      9.34 o 
  -3   3   5      306.98      367.93      4.22 o 
  -1   3   5       15.48       10.29      0.62 o 
   0   3   5     2347.81     2602.98     87.26 o 
   1   3   5       30.80       36.82      2.27 o 
   2   3   5      734.43      847.21      7.02 o 
   3   3   5      238.74      277.34      3.21 o 
   4   3   5       12.78       11.52      1.78 o 
   5   3   5       48.31       58.40      2.15 o 
   6   3   5      256.66      217.90      8.29 o 
   7   3   5       14.00       20.45      1.80 o 
   8   3   5        3.03        4.55      1.77 o 
   9   3   5        6.56        6.97      2.31 o 
  10   3   5        0.19        1.00      1.69 o 
  11   3   5       10.39       13.91      3.22 o 
  12   3   5        0.02       -0.79      3.11 o 
 -15   4   5        1.17        3.09      2.86 o 
 -14   4   5        5.81        5.75      2.71 o 
 -13   4   5       26.47       31.63      3.19 o 
 -12   4   5        3.43        4.27      2.55 o 
 -11   4   5        7.95        7.84      2.66 o 
 -10   4   5       51.81       53.92      3.22 o 
  -9   4   5        0.64        4.18      1.84 o 
  -8   4   5       11.10       14.29      1.71 o 
  -7   4   5        3.90        4.51      1.44 o 
  -6   4   5       37.30       26.56      2.47 o 
  -5   4   5       80.00       68.41      3.18 o 
  -4   4   5        4.24        4.81      1.11 o 
  -3   4   5       97.01       99.92      1.85 o 
  -2   4   5     1333.09     1294.26     11.24 o 
  -1   4   5      708.70      696.74      5.39 o 
   0   4   5        8.12       10.72      0.63 o 
   1   4   5        3.00        2.31      0.92 o 
   2   4   5      143.30      147.26      2.14 o 
   3   4   5       55.53       54.83      2.05 o 
   4   4   5        0.48        1.36      1.23 o 
   5   4   5      105.88       99.47      3.02 o 
   6   4   5        4.95        5.64      2.17 o 
   7   4   5       92.46      103.35      4.25 o 
   8   4   5       26.29       18.26      4.96 o 
   9   4   5        0.98        4.59      1.79 o 
  10   4   5       32.19       32.84      3.03 o 
  11   4   5        3.44        9.72      3.97 o 
  12   4   5        1.46       -0.03      3.62 o 
 -15   5   5        7.76        4.14      3.41 o 
 -14   5   5       20.94       20.22      3.72 o 
 -13   5   5      160.78      157.38      5.30 o 
 -12   5   5       39.85       39.30      3.38 o 
 -11   5   5       57.61       51.42      3.94 o 
 -10   5   5        0.42        1.91      2.08 o 
  -9   5   5      106.79       92.19      3.62 o 
  -8   5   5       53.16       35.18      2.11 o 
  -7   5   5      366.66      397.77      5.23 o 
  -6   5   5      107.46      100.18      3.18 o 
  -5   5   5       23.22       21.07      1.22 o 
  -4   5   5      232.96      213.51      2.90 o 
  -3   5   5      748.31      833.09      6.95 o 
  -2   5   5        9.80        6.47      0.80 o 
  -1   5   5      314.76      322.14      3.11 o 
   0   5   5       16.49       22.17      1.36 o 
   1   5   5       37.08       28.83      1.00 o 
   2   5   5        4.97        4.25      0.61 o 
   3   5   5      255.50      263.14      4.02 o 
   4   5   5      153.45      150.32      2.85 o 
   5   5   5       14.35       20.83      2.96 o 
   6   5   5      125.98      135.07      5.62 o 
   7   5   5        3.46        4.10      2.24 o 
   8   5   5       29.33       36.99      3.56 o 
   9   5   5        2.98        3.59      3.57 o 
  10   5   5        4.12        4.08      2.01 o 
  11   5   5        1.79       -0.68      2.92 o 
 -15   6   5        0.51       -0.67      2.98 o 
 -14   6   5        0.24        5.65      3.87 o 
 -13   6   5        9.36       10.36      3.42 o 
 -12   6   5       27.57       23.48      2.90 o 
 -11   6   5       18.70       15.73      2.44 o 
 -10   6   5        5.83        3.40      1.91 o 
  -9   6   5        4.48        3.07      2.07 o 
  -8   6   5      400.50      389.36      5.36 o 
  -7   6   5      772.63      776.06      9.37 o 
  -6   6   5       30.24       22.12      1.49 o 
  -5   6   5        2.22        3.09      1.16 o 
  -3   6   5       11.16        6.17      0.89 o 
  -2   6   5      629.28      603.87      5.01 o 
  -1   6   5      676.13      683.46      5.51 o 
   1   6   5       55.69       60.53      1.46 o 
   2   6   5      176.43      150.63      2.64 o 
   3   6   5        6.42        7.52      0.96 o 
   4   6   5      120.51      120.51      2.19 o 
   5   6   5      139.97      160.21      5.92 o 
   6   6   5        4.50        3.55      1.39 o 
   7   6   5        0.18        1.32      1.64 o 
   8   6   5        3.91        0.33      2.29 o 
   9   6   5        6.69        7.39      3.47 o 
  10   6   5        0.89        3.96      3.07 o 
  11   6   5        1.81       -3.07      3.92 o 
 -14   7   5       16.12       12.81      3.34 o 
 -13   7   5       17.99       13.36      3.22 o 
 -12   7   5        0.80        1.52      2.18 o 
 -11   7   5        2.96        2.51      2.07 o 
 -10   7   5       25.68       28.14      2.48 o 
  -9   7   5        7.25        4.44      1.63 o 
  -8   7   5        1.83        3.31      1.85 o 
  -7   7   5      170.95      181.74      3.58 o 
  -6   7   5      217.06      232.38      3.38 o 
  -5   7   5        0.07        0.15      1.05 o 
  -4   7   5       33.08       35.57      1.48 o 
  -3   7   5       22.63       32.84      1.28 o 
  -2   7   5       20.34       26.08      1.29 o 
  -1   7   5        0.04        0.13      0.61 o 
   0   7   5       44.46       36.26      2.05 o 
   1   7   5       85.34       91.58      3.04 o 
   2   7   5       56.53       49.83      2.27 o 
   3   7   5      944.79      900.65     12.67 o 
   4   7   5       29.95       28.96      1.21 o 
   5   7   5        0.07       -1.05      1.05 o 
   6   7   5        0.26        0.89      1.24 o 
   7   7   5        2.84        2.63      1.77 o 
   8   7   5       38.68       34.29      2.76 o 
   9   7   5        8.31        7.56      2.31 o 
  10   7   5        5.23        3.95      4.15 o 
 -13   8   5       13.66       13.24      2.77 o 
 -12   8   5       19.01       23.20      2.87 o 
 -11   8   5       11.56       12.58      3.07 o 
 -10   8   5       24.26       23.40      2.31 o 
  -9   8   5      100.58       96.79      2.94 o 
  -8   8   5      133.94      129.21      3.15 o 
  -7   8   5       28.93       30.94      2.24 o 
  -6   8   5        6.12        8.34      1.57 o 
  -5   8   5      136.88      143.58      2.65 o 
  -4   8   5        4.01        5.06      0.93 o 
  -3   8   5       37.38       37.83      1.59 o 
  -2   8   5        4.25        4.85      0.87 o 
  -1   8   5      119.87      119.99      5.24 o 
   0   8   5        0.23        3.71      1.50 o 
   1   8   5      568.90      589.26      8.22 o 
   2   8   5       36.67       40.64      2.57 o 
   3   8   5      431.11      434.86      9.23 o 
   4   8   5       58.12       60.38      2.35 o 
   5   8   5        3.41        3.57      1.05 o 
   6   8   5       16.07       17.43      1.43 o 
   7   8   5        4.14        3.01      1.29 o 
   8   8   5       15.73       14.47      1.83 o 
   9   8   5        3.19        0.79      2.14 o 
  10   8   5        4.31        4.33      7.41 o 
 -13   9   5        3.93        0.99      2.24 o 
 -12   9   5       10.80       15.22      2.87 o 
 -11   9   5        0.43       -0.37      1.87 o 
 -10   9   5        5.47        4.60      1.85 o 
  -9   9   5        5.76        4.64      2.30 o 
  -8   9   5       15.78       14.11      1.68 o 
  -7   9   5      228.93      221.44      4.00 o 
  -6   9   5        0.78        1.89      1.27 o 
  -5   9   5        5.80        6.55      1.15 o 
  -4   9   5      215.06      195.81      3.36 o 
  -3   9   5        4.03        1.54      1.07 o 
  -2   9   5        6.00        8.75      2.88 o 
  -1   9   5        5.94        3.62      2.21 o 
   0   9   5       26.45       30.31      1.94 o 
   1   9   5       31.68       30.96      2.35 o 
   2   9   5        2.18        2.50      1.80 o 
   3   9   5      335.04      317.11      6.42 o 
   4   9   5        0.00        1.31      2.06 o 
   5   9   5        4.15        5.76      1.92 o 
   6   9   5       11.78       14.69      4.23 o 
   7   9   5        0.52       -1.88      2.53 o 
   8   9   5        0.25        4.54      4.28 o 
   9   9   5       11.94        1.75      9.03 o 
 -12  10   5        4.38        2.31      4.35 o 
 -11  10   5        0.58        1.13      2.57 o 
 -10  10   5       31.21       37.62      5.20 o 
  -9  10   5        3.17        3.49      1.80 o 
  -8  10   5        7.73        6.57      1.74 o 
  -7  10   5       35.28       38.62      2.15 o 
  -6  10   5       87.92       85.25      2.72 o 
  -5  10   5        0.01       -0.78      1.83 o 
  -4  10   5        2.30        2.84      1.32 o 
  -3  10   5        9.29       10.49      1.29 o 
  -2  10   5       93.23       79.58      3.50 o 
  -1  10   5        3.41        3.80      1.73 o 
   0  10   5        1.49        2.85      1.80 o 
   1  10   5        7.17        4.82      1.77 o 
   2  10   5      138.47      137.36      4.91 o 
   3  10   5      105.97       92.09      3.61 o 
   4  10   5      102.10       99.31      4.21 o 
   5  10   5       14.23       10.33      3.74 o 
   6  10   5       18.35       17.99      2.93 o 
   7  10   5       10.73       11.71      3.44 o 
   8  10   5       10.19        9.61      3.94 o 
 -11  11   5        5.82       12.22      3.96 o 
 -10  11   5        4.55        8.17      3.47 o 
  -9  11   5        0.05       -1.37      2.84 o 
  -8  11   5        7.47        6.33      2.50 o 
  -7  11   5       74.00       76.71      2.25 o 
  -6  11   5        5.02        6.78      1.78 o 
  -5  11   5       35.71       43.81      2.67 o 
  -4  11   5      118.72      123.41      3.82 o 
  -3  11   5       10.73       14.17      1.83 o 
  -2  11   5       12.32       10.29      1.94 o 
  -1  11   5        0.28        0.05      1.39 o 
   0  11   5        1.12        3.74      1.73 o 
   1  11   5       41.07       49.14      3.41 o 
   2  11   5        0.31        1.84      2.54 o 
   3  11   5      129.84      125.96      3.96 o 
   4  11   5        0.23        0.50      2.36 o 
   5  11   5       16.64       14.32      3.30 o 
   6  11   5        1.30       -2.91      3.49 o 
   7  11   5        9.30       17.29      3.94 o 
  -9  12   5        0.10        0.67      2.80 o 
  -8  12   5       76.58       72.82      5.47 o 
  -7  12   5       29.80       26.06      6.75 o 
  -6  12   5        4.01        6.14      2.24 o 
  -5  12   5        6.69        6.77      3.74 o 
  -4  12   5       15.93       10.22      1.89 o 
  -3  12   5        2.23        3.09      1.59 o 
  -2  12   5       37.75       32.11      3.88 o 
  -1  12   5       12.39       12.56      3.09 o 
   0  12   5        0.24        0.20      1.83 o 
   1  12   5        2.51        3.88      2.19 o 
   2  12   5        1.32       -0.56      2.15 o 
   3  12   5       44.19       63.25      6.50 o 
   4  12   5        7.86       12.41      3.47 o 
   5  12   5        8.55       13.32      4.76 o 
  -7  13   5       26.39       13.49     16.21 o 
  -6  13   5        0.01        6.02      6.95 o 
  -5  13   5        1.27       11.29      6.08 o 
  -4  13   5        1.24        1.37      3.89 o 
  -3  13   5        5.84        9.93      4.34 o 
  -2  13   5        0.11       -3.50      4.22 o 
  -1  13   5       15.12       18.40      5.33 o 
   0  13   5       13.40       11.85      2.74 o 
   1  13   5        0.11        0.77      2.57 o 
   2  13   5        5.63       12.00      2.99 o 
   3  13   5       26.71       34.28      9.26 o 
  -3  14   5       10.18       21.77     12.97 o 
  -2  14   5       63.52       80.23      7.01 o 
  -1  14   5        5.60       10.88     12.04 o 
   0  14   5        2.75        3.67      5.33 o 
 -16   0   6        6.15        2.04      4.74 o 
 -14   0   6       56.20       56.17      7.50 o 
 -12   0   6      527.52      492.21     12.93 o 
 -10   0   6       14.73       22.11      4.70 o 
  -8   0   6      604.54      542.22     10.48 o 
  -6   0   6       32.03       41.16      3.24 o 
  -4   0   6      923.21      799.45     12.74 o 
  -2   0   6      410.39      459.94      7.64 o 
   0   0   6     2140.09     2076.38     35.99 o 
   2   0   6      339.43      350.71      9.26 o 
   4   0   6      122.01      133.58      5.56 o 
   6   0   6        2.49        1.54      2.44 o 
   8   0   6      246.30      258.89      6.59 o 
  10   0   6       26.33       28.76      3.57 o 
  12   0   6       33.27       28.72     14.82 o 
 -16   1   6        9.82       10.54      3.67 o 
 -15   1   6        0.00        4.64      3.21 o 
 -14   1   6        3.10        3.97      3.26 o 
 -13   1   6       53.40       64.41      4.21 o 
 -12   1   6      389.36      380.32      8.45 o 
 -11   1   6       29.94       33.20      3.18 o 
 -10   1   6      118.50      106.15      5.28 o 
  -9   1   6       57.95       71.32      4.74 o 
  -8   1   6        5.72       12.07      2.39 o 
  -7   1   6      189.55      250.41      4.88 o 
  -6   1   6      215.49      259.37      6.55 o 
  -5   1   6        0.39       -0.88      1.43 o 
  -4   1   6     1159.15     1283.28     13.37 o 
  -3   1   6      992.26      993.43     10.40 o 
  -2   1   6     2222.67     2316.48     25.77 o 
  -1   1   6      164.19      163.97      2.67 o 
   0   1   6       37.27       40.40      1.33 o 
   1   1   6        5.42        5.64      1.23 o 
   2   1   6      987.79      982.18     26.47 o 
   3   1   6        2.20        0.25      0.65 o 
   4   1   6        7.02       10.95      1.15 o 
   5   1   6       57.91       50.12      1.41 o 
   6   1   6       69.04       62.84      4.68 o 
   7   1   6       11.97       15.35      1.70 o 
   8   1   6       76.16       74.63      3.74 o 
   9   1   6       12.33       14.52      2.15 o 
  10   1   6        0.48        1.01      2.16 o 
  11   1   6        0.08        0.79      2.17 o 
  12   1   6       27.35       30.66      5.48 o 
 -16   2   6        0.74        2.70      3.60 o 
 -15   2   6       15.38       15.97      3.69 o 
 -14   2   6        0.53        0.71      2.58 o 
 -13   2   6       14.99        8.75      3.42 o 
 -12   2   6      583.65      549.97     10.96 o 
 -11   2   6       13.62       11.39      2.66 o 
 -10   2   6        0.37        1.22      2.14 o 
  -9   2   6        1.73        0.01      2.03 o 
  -8   2   6       72.52       89.44      3.49 o 
  -7   2   6        2.36       -0.81      1.39 o 
  -6   2   6      141.00      145.61      2.89 o 
  -5   2   6      341.57      334.57      4.99 o 
  -4   2   6      271.20      272.90      4.56 o 
  -3   2   6      112.38      109.98      2.45 o 
  -2   2   6     3407.61     3219.05     37.63 o 
  -1   2   6      139.40      152.26      1.84 o 
   0   2   6      121.76      161.35      2.92 o 
   1   2   6        9.16       13.14      1.42 o 
   4   2   6        7.25        7.99      0.75 o 
   5   2   6       50.70       59.83      2.02 o 
   6   2   6       16.18       14.07      1.16 o 
   7   2   6       80.89       81.91      2.70 o 
   8   2   6      125.30      131.16      3.89 o 
   9   2   6       25.24       27.47      2.26 o 
  10   2   6        0.41        0.43      2.08 o 
  11   2   6        1.18        1.29      4.79 o 
 -16   3   6        3.61        5.68      3.37 o 
 -15   3   6        1.75        3.83      2.92 o 
 -14   3   6       11.13       10.67      3.10 o 
 -13   3   6       49.34       37.83      4.89 o 
 -12   3   6      432.88      415.78      7.98 o 
 -11   3   6      142.88      138.28      5.86 o 
 -10   3   6       97.71      109.77      3.72 o 
  -9   3   6      140.87      147.22      4.11 o 
  -8   3   6       99.48       75.58      2.68 o 
  -7   3   6      163.95      179.80      3.53 o 
  -6   3   6      367.96      408.99      4.64 o 
  -5   3   6        0.33       -0.53      1.11 o 
  -4   3   6     5042.77     4860.25     58.63 o 
  -3   3   6        3.65        4.74      0.99 o 
  -2   3   6        5.65        3.53      0.93 o 
  -1   3   6      149.78      170.40      1.97 o 
   0   3   6     1104.72     1152.79     11.81 o 
   1   3   6       55.57       54.03      2.43 o 
   2   3   6        5.82       11.52      4.13 o 
   3   3   6        0.40        0.27      0.90 o 
   4   3   6      122.02      144.35      2.74 o 
   5   3   6      100.64      103.99      3.87 o 
   6   3   6       36.70       41.78      3.01 o 
   7   3   6        0.41       -0.24      1.61 o 
   8   3   6       77.50       73.68      2.61 o 
   9   3   6        5.38        4.10      1.73 o 
  10   3   6        0.13        1.68      2.41 o 
  11   3   6        4.45        7.05      3.51 o 
 -16   4   6        0.63       -1.17      3.03 o 
 -15   4   6        4.38        3.62      3.39 o 
 -14   4   6        4.38        4.02      2.94 o 
 -13   4   6       10.29       11.01      3.50 o 
 -12   4   6      293.39      265.44      6.72 o 
 -11   4   6        8.54        5.74      2.41 o 
 -10   4   6        0.41        2.04      2.14 o 
  -9   4   6      184.41      214.90      4.12 o 
  -8   4   6       58.05       51.64      2.39 o 
  -7   4   6        5.13        9.33      1.61 o 
  -6   4   6       26.29       36.86      1.87 o 
  -5   4   6       50.83       42.11      2.50 o 
  -4   4   6       23.09       33.11      1.71 o 
  -3   4   6      817.66      838.62      7.85 o 
  -2   4   6      428.05      505.96      4.92 o 
  -1   4   6      157.72      128.90      2.13 o 
   0   4   6        1.17        0.37      0.88 o 
   1   4   6       33.35       26.10      1.81 o 
   2   4   6      349.59      346.06      4.59 o 
   3   4   6       84.59       91.88      3.85 o 
   4   4   6        0.48        3.03      0.77 o 
   5   4   6      180.40      180.12      3.05 o 
   6   4   6        9.02        6.91      1.80 o 
   7   4   6        7.39        9.14      1.20 o 
   8   4   6      138.83      135.58      6.89 o 
   9   4   6        1.09        0.57      1.57 o 
  10   4   6        0.18        1.63      3.31 o 
  11   4   6        0.92        2.91      4.01 o 
 -15   5   6        0.34       -0.63      2.62 o 
 -14   5   6        0.00       -2.56      2.91 o 
 -13   5   6      112.77      118.51      6.35 o 
 -12   5   6        0.95        2.37      2.56 o 
 -11   5   6       32.49       33.15      3.08 o 
 -10   5   6       46.61       48.26      3.23 o 
  -9   5   6      114.42      115.88      3.46 o 
  -8   5   6      175.88      184.94      3.79 o 
  -7   5   6      390.65      405.30      5.93 o 
  -6   5   6        7.60        6.87      1.51 o 
  -5   5   6       14.16       10.12      1.52 o 
  -4   5   6      299.50      321.33      4.35 o 
  -3   5   6      281.67      281.27      3.35 o 
  -2   5   6      414.72      388.02      4.06 o 
  -1   5   6       36.20       41.60      1.07 o 
   0   5   6       75.07       90.54      2.21 o 
   1   5   6      417.30      464.49      9.99 o 
   2   5   6       78.95       75.56      1.93 o 
   3   5   6       45.75       42.55      2.19 o 
   4   5   6       32.94       37.29      1.15 o 
   5   5   6       56.00       51.67      1.75 o 
   6   5   6       13.32       11.55      1.59 o 
   7   5   6        0.15        0.98      2.06 o 
   8   5   6       39.10       33.04      4.80 o 
   9   5   6        0.71       -2.68      2.68 o 
  10   5   6        2.01        4.38      3.07 o 
  11   5   6        2.59        2.88      7.29 o 
 -15   6   6        5.97        8.00      3.37 o 
 -14   6   6        2.57       -3.00      3.12 o 
 -13   6   6        2.36        2.83      3.02 o 
 -12   6   6       36.78       36.88      3.46 o 
 -11   6   6       51.31       51.58      3.78 o 
 -10   6   6        1.96        0.14      1.83 o 
  -9   6   6      221.90      226.21      5.14 o 
  -8   6   6      179.75      176.44      3.76 o 
  -7   6   6       34.79       31.59      2.15 o 
  -6   6   6       48.03       40.57      2.09 o 
  -5   6   6       23.11       20.65      2.16 o 
  -4   6   6        5.07        3.79      1.01 o 
  -3   6   6        2.05        3.42      1.21 o 
  -2   6   6      166.18      186.06      4.81 o 
  -1   6   6        9.58       10.50      1.21 o 
   0   6   6        2.02       -0.35      0.77 o 
   1   6   6      176.18      143.23      2.91 o 
   2   6   6      242.68      257.47      2.84 o 
   3   6   6      253.56      268.06      6.75 o 
   4   6   6       38.15       34.86      1.20 o 
   5   6   6      129.90      123.10      2.55 o 
   6   6   6       60.30       52.22      1.80 o 
   7   6   6        6.28        4.22      1.86 o 
   8   6   6        0.21       -2.03      2.03 o 
   9   6   6        6.11        3.17      2.23 o 
  10   6   6        1.02        4.98      6.52 o 
 -14   7   6        1.09       -0.07      2.55 o 
 -13   7   6        5.38        2.83      2.41 o 
 -12   7   6       44.65       49.90      3.88 o 
 -11   7   6        7.08        6.45      2.06 o 
 -10   7   6        0.01        2.84      1.83 o 
  -9   7   6       67.15       72.79      3.46 o 
  -8   7   6      326.49      331.26      5.65 o 
  -7   7   6      140.88      150.22      3.31 o 
  -6   7   6      180.31      187.49      3.10 o 
  -5   7   6       73.36       78.11      2.76 o 
  -4   7   6        8.74        8.96      1.11 o 
  -3   7   6        4.17        7.86      1.20 o 
  -2   7   6       48.92       45.99      1.36 o 
  -1   7   6      102.46      107.38      1.83 o 
   0   7   6       63.19       64.27      1.90 o 
   1   7   6       13.96       13.77      0.69 o 
   2   7   6       61.13       57.51      1.60 o 
   3   7   6       63.62       67.13      1.79 o 
   4   7   6       14.73       17.48      1.41 o 
   5   7   6        0.87        2.09      1.19 o 
   6   7   6        2.05       -0.02      1.34 o 
   7   7   6        1.31        0.55      1.44 o 
   8   7   6       21.72       20.17      3.61 o 
   9   7   6        0.10        2.74      2.71 o 
  10   7   6        0.72        1.36      3.53 o 
 -14   8   6        0.14       -2.75      2.75 o 
 -13   8   6        2.17        2.71      2.64 o 
 -12   8   6        2.33        4.91      2.31 o 
 -11   8   6        0.53        1.16      2.10 o 
 -10   8   6        7.03        8.29      2.06 o 
  -9   8   6        9.84        9.35      1.88 o 
  -8   8   6       19.90       20.66      2.00 o 
  -7   8   6       46.45       52.09      2.39 o 
  -6   8   6       55.04       65.65      2.25 o 
  -5   8   6       61.63       61.23      1.95 o 
  -4   8   6        7.77        9.61      1.38 o 
  -3   8   6        0.37        0.37      0.90 o 
  -2   8   6       59.64       56.16      1.50 o 
  -1   8   6       99.89       97.42      3.84 o 
   0   8   6       45.35       47.39      2.95 o 
   1   8   6      314.03      303.53      4.81 o 
   2   8   6      150.24      146.12      3.41 o 
   3   8   6       38.07       38.94      2.13 o 
   4   8   6        6.49        7.18      1.13 o 
   5   8   6        2.59        3.95      1.08 o 
   6   8   6       14.73       14.70      1.64 o 
   7   8   6        3.31        1.42      1.19 o 
   8   8   6       32.21       28.68      3.88 o 
   9   8   6        0.20        1.65      4.34 o 
 -13   9   6        0.02        2.00      3.01 o 
 -12   9   6       44.07       42.28      4.32 o 
 -11   9   6        3.78        2.73      2.53 o 
 -10   9   6        0.18        1.04      2.31 o 
  -9   9   6        8.89        8.56      2.35 o 
  -8   9   6       60.75       61.01      2.65 o 
  -7   9   6       44.62       51.64      2.89 o 
  -6   9   6       39.22       43.46      3.67 o 
  -5   9   6        5.19        4.53      1.30 o 
  -4   9   6        0.50        0.99      1.02 o 
  -3   9   6        0.59       -0.01      0.61 o 
  -2   9   6      173.46      148.73      8.02 o 
  -1   9   6        0.99        2.93      2.67 o 
   0   9   6       16.20       15.06      1.99 o 
   1   9   6       96.82       92.36      3.15 o 
   2   9   6        5.45        9.81      1.98 o 
   3   9   6      121.29      132.23      4.43 o 
   4   9   6       40.98       32.07      2.48 o 
   5   9   6        6.60        6.09      3.37 o 
   6   9   6        1.11        1.79      2.84 o 
   7   9   6       12.81       13.69      4.18 o 
   8   9   6        1.34        8.66      7.87 o 
 -12  10   6        0.04        3.44      2.51 o 
 -11  10   6        6.94        8.07      2.54 o 
 -10  10   6        0.81        2.41      2.00 o 
  -9  10   6       14.51       11.25      2.01 o 
  -8  10   6        0.70        1.53      1.60 o 
  -7  10   6      100.56       97.94      3.31 o 
  -6  10   6        0.16        0.26      1.26 o 
  -5  10   6        2.39        0.17      1.23 o 
  -4  10   6        9.96        8.02      1.15 o 
  -3  10   6       12.83       11.50      0.78 o 
  -2  10   6       16.64       24.30      9.98 o 
  -1  10   6       10.26       10.04      2.31 o 
   0  10   6        8.39        6.59      2.07 o 
   1  10   6       44.27       43.70      2.77 o 
   2  10   6      132.83      149.41      5.88 o 
   3  10   6       10.36        9.45      2.47 o 
   4  10   6       13.39       13.69      2.65 o 
   5  10   6        2.80        4.29      3.21 o 
   6  10   6        2.60       11.82     11.81 o 
   7  10   6       21.62       19.29      5.54 o 
 -11  11   6        6.15        4.77      4.29 o 
 -10  11   6        6.21       13.69      5.30 o 
  -9  11   6        5.68        5.41      3.02 o 
  -8  11   6       76.31       79.46      2.79 o 
  -7  11   6        0.17        1.17      1.60 o 
  -6  11   6        3.32        3.60      1.63 o 
  -5  11   6       15.40       18.66      2.85 o 
  -4  11   6        7.07        6.54      1.69 o 
  -3  11   6        6.73        6.29      2.32 o 
  -2  11   6        8.58        5.51      2.23 o 
  -1  11   6        6.91        8.95      3.04 o 
   0  11   6       22.32       28.46      2.43 o 
   1  11   6        9.82        7.36      2.32 o 
   2  11   6       95.90       94.05      3.54 o 
   3  11   6       11.25        8.20      2.98 o 
   4  11   6       20.87       30.64      3.39 o 
   5  11   6       16.52       20.67      4.03 o 
   6  11   6        1.46       -0.31      3.89 o 
  -9  12   6        8.48        8.19      3.59 o 
  -8  12   6        1.45        1.34      4.30 o 
  -7  12   6       13.23        9.41      2.81 o 
  -6  12   6        7.21        8.66      4.50 o 
  -5  12   6        0.93        0.79      2.42 o 
  -4  12   6        2.43        4.33      2.06 o 
  -3  12   6       14.91       15.74      2.47 o 
  -2  12   6        0.00        0.18      1.66 o 
  -1  12   6       14.95       12.07      2.87 o 
   0  12   6        3.74        2.77      2.00 o 
   1  12   6       49.64       52.23      3.47 o 
   2  12   6       33.13       46.54      3.41 o 
   3  12   6       12.24        9.87      2.84 o 
   4  12   6        0.00        1.41      3.51 o 
   5  12   6        0.02        0.31      4.56 o 
  -7  13   6        0.07        4.63      6.48 o 
  -6  13   6        0.23       -6.95      6.95 o 
  -5  13   6        9.87       14.12      5.01 o 
  -4  13   6        2.95       -2.34      5.33 o 
  -3  13   6        3.01       -2.17      6.48 o 
  -2  13   6       16.78       14.19      7.68 o 
  -1  13   6        7.04        6.55      2.21 o 
   0  13   6        1.01        1.37      2.42 o 
   1  13   6        0.87        4.00      2.50 o 
   2  13   6        3.48        0.91      5.66 o 
 -15   0   7       17.05       19.41      6.73 o 
 -13   0   7        1.51        3.47      3.93 o 
 -11   0   7      418.78      426.77     23.85 o 
  -9   0   7      259.48      219.29     13.20 o 
  -7   0   7      206.35      213.17      5.40 o 
  -5   0   7     1509.04     1437.48     22.43 o 
  -3   0   7      556.63      618.09      9.50 o 
  -1   0   7     1429.34     1450.45     21.78 o 
   1   0   7      410.31      406.49      9.50 o 
   3   0   7       27.06       33.21      2.77 o 
   5   0   7     1172.75     1099.88     18.45 o 
   7   0   7     1548.94     1523.66     28.82 o 
   9   0   7        8.29        5.90      3.71 o 
  11   0   7        0.58       -1.39      6.48 o 
 -16   1   7        6.63        5.62      3.53 o 
 -15   1   7        1.40       -1.47      3.06 o 
 -14   1   7        9.72        9.06      3.45 o 
 -13   1   7        0.30       -2.03      2.72 o 
 -12   1   7       21.26       17.64      3.48 o 
 -11   1   7       18.96       11.81      2.78 o 
 -10   1   7       97.63      121.82      4.11 o 
  -9   1   7       15.88       18.35      2.34 o 
  -8   1   7       52.15       50.31      4.16 o 
  -7   1   7      242.79      224.89      4.78 o 
  -6   1   7       86.12       85.11      2.42 o 
  -5   1   7      125.65      119.15      3.88 o 
  -4   1   7      497.62      448.49      5.61 o 
  -3   1   7     1974.31     2053.02     23.43 o 
  -2   1   7       99.70       93.08      2.26 o 
  -1   1   7      402.23      416.62      5.76 o 
   0   1   7       82.25       96.64      1.31 o 
   1   1   7        3.47        4.36      1.47 o 
   2   1   7       34.34       44.75      1.61 o 
   3   1   7      159.40      204.28      3.16 o 
   4   1   7        0.05       -0.71      0.72 o 
   5   1   7       15.07       12.61      1.24 o 
   6   1   7       25.58       29.55      2.01 o 
   7   1   7      389.60      389.71      7.12 o 
   8   1   7       26.54       30.22      4.28 o 
   9   1   7        0.78        1.83      1.66 o 
  10   1   7        5.52        4.44      2.58 o 
  11   1   7        4.72        8.37      3.31 o 
 -16   2   7        9.35       10.27      3.47 o 
 -15   2   7       16.68       19.72      3.51 o 
 -14   2   7        1.26        1.43      2.95 o 
 -13   2   7       86.07       77.59      5.08 o 
 -12   2   7        3.99        7.07      3.19 o 
 -11   2   7      468.82      443.87      8.10 o 
 -10   2   7       38.10       37.67      2.95 o 
  -9   2   7       32.65       38.75      3.26 o 
  -8   2   7      217.09      208.96      5.02 o 
  -7   2   7       46.33       50.37      2.58 o 
  -6   2   7        9.75        9.78      1.62 o 
  -5   2   7       51.42       68.94      3.94 o 
  -4   2   7     1337.76     1342.23     15.14 o 
  -3   2   7      284.25      307.05      6.62 o 
  -2   2   7     1127.67     1078.64     18.16 o 
  -1   2   7        7.24        7.42      0.88 o 
   0   2   7        0.10        0.36      0.94 o 
   1   2   7       36.40       43.54      1.68 o 
   2   2   7      276.23      340.62      5.74 o 
   3   2   7       92.86       96.86      2.27 o 
   4   2   7        5.39        7.68      1.29 o 
   5   2   7      456.63      434.28      5.44 o 
   6   2   7      113.14      104.45      2.92 o 
   7   2   7      652.68      596.14      8.26 o 
   8   2   7      191.65      202.41      4.36 o 
   9   2   7        8.60        5.63      2.19 o 
  10   2   7        6.77        6.27      4.30 o 
  11   2   7        0.10       -1.11      3.47 o 
 -16   3   7        1.53        0.43      2.81 o 
 -15   3   7        0.00        2.83      3.31 o 
 -14   3   7       15.95       18.79      3.66 o 
 -13   3   7        1.84        3.47      2.95 o 
 -12   3   7       23.22       34.18      4.37 o 
 -11   3   7       31.76       47.75      3.29 o 
 -10   3   7      195.64      196.25      5.39 o 
  -9   3   7      253.40      240.44      5.81 o 
  -8   3   7       26.24       22.15      2.25 o 
  -7   3   7      171.84      192.23      3.95 o 
  -6   3   7        0.06        1.72      1.52 o 
  -5   3   7     1174.41     1213.06     11.96 o 
  -4   3   7       17.04       18.58      1.86 o 
  -3   3   7     4900.20     5019.44     60.98 o 
  -2   3   7     1015.36     1060.68     10.08 o 
  -1   3   7       71.45       76.21      2.24 o 
   0   3   7       58.19       45.17      2.54 o 
   1   3   7      744.67      656.67      8.07 o 
   2   3   7      295.80      278.85      4.29 o 
   3   3   7       90.47      101.92      2.35 o 
   4   3   7       64.47       58.88      2.14 o 
   5   3   7       67.47       75.71      2.67 o 
   6   3   7       55.69       53.41      1.52 o 
   7   3   7      176.94      171.91      6.40 o 
   8   3   7        0.99        1.17      1.74 o 
   9   3   7       17.15       15.12      3.21 o 
  10   3   7        3.82        3.28      3.20 o 
  11   3   7        2.41        4.21      3.11 o 
 -16   4   7        0.44       -3.62      3.62 o 
 -15   4   7        1.22        0.76      2.88 o 
 -14   4   7        6.08        6.36      3.32 o 
 -13   4   7       42.61       38.60      4.43 o 
 -12   4   7       12.68       10.21      3.08 o 
 -11   4   7      590.17      575.25     10.00 o 
 -10   4   7       20.03       20.26      2.71 o 
  -9   4   7       86.76       87.23      5.27 o 
  -8   4   7      250.23      220.18      5.13 o 
  -7   4   7       19.28       20.66      1.88 o 
  -6   4   7      606.12      558.89      6.82 o 
  -5   4   7      225.32      203.64      3.34 o 
  -4   4   7        9.19       10.61      1.39 o 
  -3   4   7        5.24        8.08      1.17 o 
  -2   4   7        9.18       11.04      1.31 o 
  -1   4   7       52.72       40.30      1.48 o 
   0   4   7       34.83       33.36      1.80 o 
   1   4   7       48.14       50.96      3.27 o 
   2   4   7      587.28      602.12      7.59 o 
   3   4   7       35.89       31.97      1.69 o 
   4   4   7        1.26        0.81      1.24 o 
   5   4   7        9.81       11.00      1.41 o 
   6   4   7        5.74        8.41      1.27 o 
   7   4   7      168.74      143.17      6.14 o 
   8   4   7       83.21       91.36      3.58 o 
   9   4   7       18.97       19.74      3.22 o 
  10   4   7        1.26        2.94      3.00 o 
 -15   5   7        1.49        2.68      3.26 o 
 -14   5   7        5.33       10.44      3.26 o 
 -13   5   7        0.35        0.99      2.50 o 
 -12   5   7       41.65       36.49      4.50 o 
 -11   5   7        1.75        4.55      2.46 o 
 -10   5   7        6.42        4.82      2.35 o 
  -9   5   7       40.29       47.40      2.71 o 
  -8   5   7      219.74      211.87      4.51 o 
  -7   5   7      109.72      118.74      3.58 o 
  -6   5   7        7.62       10.64      2.22 o 
  -5   5   7       81.37       68.71      1.98 o 
  -4   5   7        3.84        2.97      1.34 o 
  -3   5   7      650.13      685.65      6.56 o 
  -2   5   7      111.84      119.07      2.50 o 
  -1   5   7       46.68       36.91      1.93 o 
   0   5   7        8.70        9.91      1.90 o 
   1   5   7       97.75      114.21      3.48 o 
   2   5   7      320.34      324.01      4.24 o 
   3   5   7       71.34       93.95      2.40 o 
   4   5   7       10.67       11.80      1.70 o 
   5   5   7        5.30        6.73      1.50 o 
   6   5   7       27.55       21.64      1.90 o 
   7   5   7        0.77        0.98      1.47 o 
   8   5   7        0.02        1.14      1.97 o 
   9   5   7        7.36        6.13      2.66 o 
  10   5   7        2.41        6.88      2.96 o 
 -15   6   7       12.22        6.86      3.24 o 
 -14   6   7        4.27        8.98      3.20 o 
 -13   6   7       16.23       19.61      3.14 o 
 -12   6   7        1.64        5.12      3.09 o 
 -11   6   7        1.03        2.48      2.33 o 
 -10   6   7       47.13       55.25      4.85 o 
  -9   6   7        1.68       -1.61      1.77 o 
  -8   6   7      760.28      782.01      9.88 o 
  -7   6   7        9.64        9.83      1.75 o 
  -6   6   7      187.10      185.60      3.92 o 
  -5   6   7        0.12        1.32      1.11 o 
  -4   6   7       10.78       13.55      1.17 o 
  -3   6   7        1.05        3.06      0.91 o 
  -2   6   7      542.48      579.82      5.20 o 
  -1   6   7        6.40        7.04      0.88 o 
   0   6   7      176.90      199.51      6.52 o 
   1   6   7      194.33      191.78      2.36 o 
   2   6   7      381.02      355.30      6.04 o 
   3   6   7      317.46      295.60     11.47 o 
   4   6   7        1.84        0.39      0.86 o 
   5   6   7       47.58       43.71      2.14 o 
   6   6   7        0.59       -0.22      0.81 o 
   7   6   7       59.72       51.33      3.14 o 
   8   6   7       44.42       44.20      4.96 o 
   9   6   7        7.56        6.60      3.06 o 
  10   6   7        1.18        7.58      3.44 o 
 -14   7   7        4.62       12.93      3.16 o 
 -13   7   7       32.97       37.68      3.53 o 
 -12   7   7       41.43       41.42      4.47 o 
 -11   7   7        1.96        4.51      2.15 o 
 -10   7   7        1.59        5.09      2.36 o 
  -9   7   7        0.21       -1.04      1.72 o 
  -8   7   7        3.95        2.20      1.78 o 
  -7   7   7       36.49       40.90      2.73 o 
  -6   7   7      166.08      164.93      3.42 o 
  -5   7   7       30.39       31.72      2.06 o 
  -4   7   7        0.77        0.28      1.05 o 
  -3   7   7       25.66       27.07      1.42 o 
  -2   7   7       50.11       47.62      1.49 o 
  -1   7   7        0.11       -0.38      0.73 o 
   0   7   7        4.97        5.55      1.52 o 
   1   7   7       25.23       30.54      2.24 o 
   2   7   7      300.76      309.76      3.47 o 
   3   7   7        8.13        6.64      1.08 o 
   4   7   7       10.74       11.28      1.04 o 
   5   7   7       12.74       11.91      1.07 o 
   6   7   7        6.05        5.29      1.12 o 
   7   7   7       39.07       54.01      4.29 o 
   8   7   7        5.21        8.04      2.83 o 
   9   7   7        9.87        1.67      3.01 o 
 -14   8   7        3.88        3.81      3.00 o 
 -13   8   7        1.96        3.34      2.62 o 
 -12   8   7        2.77       -1.31      2.52 o 
 -11   8   7       32.52       37.03      2.71 o 
 -10   8   7        0.43        2.84      1.79 o 
  -9   8   7       24.27       19.67      3.09 o 
  -8   8   7       95.82       96.77      3.12 o 
  -7   8   7      288.70      294.13      4.91 o 
  -6   8   7        5.02        4.58      1.48 o 
  -5   8   7       73.07       72.41      3.86 o 
  -4   8   7        3.41        3.77      1.58 o 
  -3   8   7      115.65      103.52      2.55 o 
  -2   8   7      115.46       99.59      1.69 o 
  -1   8   7       24.22       22.70      3.48 o 
   0   8   7        0.46        1.59      1.05 o 
   1   8   7        8.20        7.61      0.91 o 
   2   8   7       29.78       28.71      1.49 o 
   3   8   7       22.33       29.68      2.79 o 
   4   8   7       26.07       24.98      1.28 o 
   5   8   7       24.69       26.14      1.63 o 
   6   8   7        0.49        0.60      1.54 o 
   7   8   7        1.34        2.71      1.75 o 
   8   8   7        8.48        8.98      5.01 o 
 -13   9   7       36.12       36.65      3.66 o 
 -12   9   7        7.59        5.46      2.55 o 
 -11   9   7        0.07        1.32      2.14 o 
 -10   9   7        9.36        6.29      2.00 o 
  -9   9   7       27.58       31.15      2.79 o 
  -8   9   7       19.64       19.35      2.32 o 
  -7   9   7        3.09        3.67      1.47 o 
  -6   9   7       19.46       12.43      1.88 o 
  -5   9   7       25.96       29.79      2.75 o 
  -4   9   7        6.61        6.74      1.42 o 
  -3   9   7        1.69        4.90      1.22 o 
  -2   9   7        2.74        3.48      1.09 o 
  -1   9   7        1.09        0.09      2.19 o 
   0   9   7       55.93       52.51      2.45 o 
   1   9   7        0.27        1.19      1.64 o 
   2   9   7        5.11        3.15      2.22 o 
   3   9   7      110.01      112.87      9.54 o 
   4   9   7       31.89       36.13      3.49 o 
   5   9   7        0.82        2.60      4.35 o 
   6   9   7        3.31        1.42      3.45 o 
   7   9   7       27.29       41.83      9.50 o 
 -12  10   7        0.24        0.61      2.14 o 
 -11  10   7        0.04       -2.43      2.53 o 
 -10  10   7        0.00        0.17      2.00 o 
  -9  10   7        0.26        2.04      2.58 o 
  -8  10   7       10.83        9.35      2.01 o 
  -7  10   7       96.71       89.51      3.42 o 
  -6  10   7       35.79       35.42      2.03 o 
  -5  10   7        1.30        1.61      1.39 o 
  -4  10   7        2.76        1.92      1.33 o 
  -3  10   7       27.18       20.15      1.83 o 
  -2  10   7        0.46        3.50      2.09 o 
  -1  10   7        6.77        7.65      2.07 o 
   0  10   7       13.66       16.92      2.37 o 
   1  10   7        3.56        0.51      1.93 o 
   2  10   7       69.35       58.94      3.81 o 
   3  10   7        3.53        1.49      1.76 o 
   4  10   7        0.03        1.69      2.35 o 
   5  10   7        7.03        8.28      3.79 o 
   6  10   7        6.89        7.41      9.73 o 
 -11  11   7        0.75        1.85      5.10 o 
 -10  11   7        2.49        5.13      2.35 o 
  -9  11   7        3.86        2.14      2.04 o 
  -8  11   7        0.35       -0.32      1.74 o 
  -7  11   7       55.32       67.91      3.26 o 
  -6  11   7       15.23       16.37      2.52 o 
  -5  11   7       18.95       12.70      2.24 o 
  -4  11   7        7.82        4.39      1.69 o 
  -3  11   7       20.89       16.29      2.97 o 
  -2  11   7       15.60       15.31      2.35 o 
  -1  11   7       13.79       15.19      3.21 o 
   0  11   7       62.31       59.49      4.41 o 
   1  11   7        3.33        1.96      2.51 o 
   2  11   7        9.96       11.69      2.37 o 
   3  11   7       36.50       35.84      5.28 o 
   4  11   7        4.69        4.99      4.11 o 
   5  11   7        7.05        5.03      5.34 o 
  -9  12   7        0.17        0.04      2.36 o 
  -8  12   7        0.23        2.04      2.67 o 
  -7  12   7       35.06       42.27     11.82 o 
  -6  12   7       11.64       11.87      3.67 o 
  -5  12   7        1.24       -1.77      3.52 o 
  -4  12   7        6.83        7.44      3.26 o 
  -3  12   7        0.05       -1.29      2.39 o 
  -2  12   7        0.01       -0.66      2.05 o 
  -1  12   7        4.51        5.19      2.39 o 
   0  12   7       17.39       20.32      2.70 o 
   1  12   7        0.38        3.43      2.81 o 
   2  12   7        0.43        0.40      2.54 o 
   3  12   7        7.81       15.75      3.48 o 
   4  12   7        3.55       -0.98      5.33 o 
  -6  13   7       22.66       24.09      8.80 o 
  -5  13   7        4.44        6.02      4.34 o 
  -4  13   7        0.01        4.77      4.11 o 
  -3  13   7        0.06        1.91      5.01 o 
  -2  13   7       16.56       23.19      4.29 o 
  -1  13   7        2.48        3.37      2.41 o 
   0  13   7        0.03        2.89      2.29 o 
   1  13   7        1.99       -0.06      2.14 o 
 -16   0   8        0.47        9.75      6.66 o 
 -14   0   8       28.31       26.20      5.79 o 
 -12   0   8        0.66       -1.11      6.05 o 
 -10   0   8       13.21        9.57      4.63 o 
  -8   0   8       53.81       55.79      4.97 o 
  -6   0   8      271.81      268.84      7.11 o 
  -4   0   8       49.99       63.19      3.51 o 
  -2   0   8      231.49      244.87      5.82 o 
   0   0   8      342.09      299.34      4.32 o 
   2   0   8      882.27      943.54     22.23 o 
   4   0   8      387.45      417.11      9.15 o 
   6   0   8      121.53      131.92      8.65 o 
   8   0   8        0.02       -3.29      5.56 o 
  10   0   8        6.58       -0.50      3.89 o 
 -16   1   8       21.12       24.04      4.34 o 
 -15   1   8        0.71        0.33      3.59 o 
 -14   1   8       22.95       28.95      4.18 o 
 -13   1   8       37.07       37.27      4.09 o 
 -12   1   8      278.31      284.05      7.19 o 
 -11   1   8        5.53        3.13      2.42 o 
 -10   1   8      145.25      138.22      4.28 o 
  -9   1   8        0.57        2.43      2.02 o 
  -8   1   8      822.08      929.54     14.40 o 
  -7   1   8      325.12      309.74      5.34 o 
  -6   1   8       42.01       57.31      3.57 o 
  -5   1   8        0.35        0.86      1.85 o 
  -4   1   8      231.16      232.02      4.08 o 
  -3   1   8      101.65       79.35      2.19 o 
  -2   1   8     1512.18     1499.45     17.14 o 
  -1   1   8       75.04       67.65      2.74 o 
   0   1   8     1222.35     1314.95     13.17 o 
   1   1   8        0.57        1.08      1.28 o 
   2   1   8        8.13        2.61      1.75 o 
   3   1   8       83.92       83.39      1.96 o 
   4   1   8       45.51       46.64      2.92 o 
   5   1   8       17.08       25.33      4.37 o 
   6   1   8        0.02       -1.14      1.28 o 
   7   1   8       25.20       26.18      2.25 o 
   8   1   8        0.22        3.24      1.51 o 
   9   1   8        9.08        7.10      3.34 o 
  10   1   8        1.03       -0.23      3.38 o 
 -16   2   8        0.72        0.38      2.83 o 
 -15   2   8        0.01       -0.76      3.11 o 
 -14   2   8       21.78       18.90      3.97 o 
 -13   2   8       43.58       51.76      4.47 o 
 -12   2   8      217.89      217.01      6.01 o 
 -11   2   8      237.45      206.89      5.48 o 
 -10   2   8       61.40       61.27      4.15 o 
  -9   2   8        0.12       -1.56      2.11 o 
  -8   2   8       50.18       62.85      4.84 o 
  -7   2   8        1.46        5.33      1.91 o 
  -6   2   8      457.79      476.26      6.65 o 
  -5   2   8       36.95       25.45      2.07 o 
  -4   2   8      477.40      441.42      5.48 o 
  -3   2   8     1093.62      989.26     13.97 o 
  -2   2   8        7.55        4.64      1.39 o 
  -1   2   8       41.57       46.64      1.98 o 
   0   2   8        6.71       10.19      1.42 o 
   1   2   8        1.25        1.04      1.50 o 
   2   2   8      224.72      264.31      6.62 o 
   3   2   8       23.39       19.94      1.61 o 
   4   2   8       35.58       39.85      2.74 o 
   5   2   8      146.85      145.23      4.95 o 
   6   2   8       11.59       15.73      2.96 o 
   7   2   8        2.32        4.11      1.25 o 
   8   2   8        7.50        7.46      2.30 o 
   9   2   8        0.94        2.40      2.23 o 
  10   2   8        3.96        5.06      2.95 o 
 -16   3   8        2.75        2.33      3.27 o 
 -15   3   8        0.01       -0.03      3.04 o 
 -14   3   8       17.45       19.62      3.97 o 
 -13   3   8       79.74       88.34      8.14 o 
 -12   3   8        1.40        0.09      2.25 o 
 -11   3   8        0.19        0.07      1.82 o 
 -10   3   8       12.76       11.43      2.71 o 
  -9   3   8       21.00       20.91      2.96 o 
  -8   3   8        3.75        4.42      2.15 o 
  -7   3   8       42.45       42.09      3.26 o 
  -6   3   8      235.58      231.15      4.34 o 
  -5   3   8       48.31       51.93      2.20 o 
  -4   3   8      435.70      536.16      6.16 o 
  -3   3   8      302.05      343.46      5.58 o 
  -2   3   8      761.62      836.80      9.85 o 
  -1   3   8       26.96       30.82      1.00 o 
   0   3   8       38.87       30.53      2.85 o 
   1   3   8       99.87       96.66      2.60 o 
   2   3   8      116.54      114.74      3.03 o 
   3   3   8        0.56        2.92      1.32 o 
   4   3   8        6.66        6.20      1.49 o 
   5   3   8       53.44       65.62      4.95 o 
   6   3   8       15.57       17.64      2.20 o 
   7   3   8       10.83       13.81      3.08 o 
   8   3   8        7.85        5.28      3.36 o 
   9   3   8       75.75       80.70      3.87 o 
  10   3   8        2.30        2.93      2.91 o 
 -16   4   8        8.92        8.13      3.39 o 
 -15   4   8       10.27       13.93      3.57 o 
 -14   4   8        0.51       -0.69      2.93 o 
 -13   4   8       14.76       16.29      3.19 o 
 -12   4   8      193.40      191.43      5.39 o 
 -11   4   8       45.44       46.31      3.90 o 
 -10   4   8       37.08       35.98      3.03 o 
  -9   4   8      291.95      286.07      6.60 o 
  -8   4   8      397.31      391.01      5.89 o 
  -7   4   8       89.46       89.46      3.43 o 
  -6   4   8      130.16      130.42      2.85 o 
  -5   4   8        0.35        2.93      1.61 o 
  -4   4   8      171.90      193.31      3.00 o 
  -3   4   8      110.84      135.35      2.41 o 
  -2   4   8      110.72       99.84      2.89 o 
  -1   4   8       89.67       92.29      2.21 o 
   0   4   8        3.51        4.09      1.56 o 
   1   4   8       15.76       22.82      2.54 o 
   2   4   8       41.75       42.12      2.14 o 
   3   4   8        9.40       15.42      2.43 o 
   4   4   8        6.88        6.09      1.77 o 
   5   4   8        3.55        4.92      1.91 o 
   6   4   8        7.00        7.27      2.33 o 
   7   4   8       73.11       75.47      3.38 o 
   8   4   8        7.75       11.01      2.72 o 
   9   4   8        0.26        3.89      3.77 o 
  10   4   8        2.63        3.11      4.48 o 
 -15   5   8       10.56       13.97      4.48 o 
 -14   5   8        1.20        9.07      3.14 o 
 -13   5   8        6.71        4.68      2.99 o 
 -12   5   8        2.68        2.37      2.70 o 
 -11   5   8       12.65       12.30      2.77 o 
 -10   5   8       26.57       31.12      3.62 o 
  -9   5   8       13.98       12.64      2.22 o 
  -8   5   8       44.41       57.09      2.60 o 
  -7   5   8      362.76      347.26      4.87 o 
  -6   5   8        3.81        3.47      1.36 o 
  -5   5   8       41.63       46.17      2.38 o 
  -4   5   8       48.74       48.63      2.27 o 
  -3   5   8       16.47       23.88      2.58 o 
  -2   5   8       21.18       17.43      1.17 o 
  -1   5   8        1.12        2.08      1.09 o 
   0   5   8       70.97       77.79      2.45 o 
   1   5   8       39.58       39.89      3.73 o 
   2   5   8      110.49       99.75      2.90 o 
   3   5   8        4.58        1.83      1.46 o 
   4   5   8        3.48        1.22      1.93 o 
   5   5   8        5.01        5.68      1.93 o 
   6   5   8       22.27       25.64      2.69 o 
   7   5   8       21.74       22.99      4.65 o 
   8   5   8       17.47       16.04      2.70 o 
   9   5   8        7.01        5.86      2.58 o 
 -15   6   8        2.09        3.97      3.29 o 
 -14   6   8       12.82        9.06      4.03 o 
 -13   6   8        5.82        8.40      2.68 o 
 -12   6   8       26.90       22.95      3.03 o 
 -11   6   8        1.92        3.91      2.45 o 
 -10   6   8       97.32      104.77      4.03 o 
  -9   6   8      130.50      141.48      4.20 o 
  -8   6   8      794.14      789.54      9.92 o 
  -7   6   8       11.68       13.98      1.73 o 
  -6   6   8       30.11       36.06      1.89 o 
  -5   6   8        0.21        0.46      1.32 o 
  -4   6   8      169.05      165.27      3.03 o 
  -3   6   8        9.39       11.10      1.63 o 
  -2   6   8      140.35      150.84      2.51 o 
  -1   6   8      144.04      162.93      3.21 o 
   0   6   8       14.35       11.04      1.64 o 
   1   6   8       59.74       68.43      2.54 o 
   2   6   8      394.63      390.80      5.67 o 
   3   6   8        4.35        4.82      1.35 o 
   4   6   8        1.56       -1.80      1.80 o 
   5   6   8        8.82       10.12      2.11 o 
   6   6   8        2.23        2.54      1.89 o 
   7   6   8        0.19        1.51      2.85 o 
   8   6   8       14.40       13.03      2.98 o 
   9   6   8        1.28        2.99      2.48 o 
 -14   7   8        6.81       12.24      3.41 o 
 -13   7   8       16.30       18.22      2.98 o 
 -12   7   8        7.32        6.09      2.47 o 
 -11   7   8        0.43       -0.28      1.85 o 
 -10   7   8       72.78       86.52      3.83 o 
  -9   7   8        4.23        4.25      2.15 o 
  -8   7   8       14.77       15.45      2.12 o 
  -7   7   8       16.09       15.46      1.92 o 
  -6   7   8       26.52       29.25      2.15 o 
  -5   7   8        1.84        2.91      1.55 o 
  -4   7   8       28.22       26.22      1.98 o 
  -3   7   8       25.46       24.10      2.50 o 
  -2   7   8       60.54       59.76      1.81 o 
  -1   7   8        0.38       -0.46      1.26 o 
   0   7   8       26.13       34.40      4.07 o 
   1   7   8       14.80       14.87      1.00 o 
   2   7   8      217.44      189.36      5.86 o 
   3   7   8        0.09        0.96      1.53 o 
   4   7   8       36.95       37.56      4.58 o 
   5   7   8        0.06        1.29      1.39 o 
   6   7   8        2.35        0.16      1.64 o 
   7   7   8       12.00       11.77      2.63 o 
   8   7   8        0.05       -0.15      3.01 o 
 -14   8   8        0.04        0.69      2.52 o 
 -13   8   8        7.10        7.12      2.85 o 
 -12   8   8        5.89       10.33      2.72 o 
 -11   8   8        2.09        3.35      2.30 o 
 -10   8   8        2.14        1.06      2.10 o 
  -9   8   8        8.76        8.50      2.22 o 
  -8   8   8      160.18      175.31      3.94 o 
  -7   8   8        0.34        0.82      1.70 o 
  -6   8   8        0.06        1.87      1.59 o 
  -5   8   8       32.52       30.20      2.00 o 
  -4   8   8      267.53      259.17      5.77 o 
  -3   8   8       38.00       39.02      2.74 o 
  -2   8   8       65.40       63.74      1.82 o 
  -1   8   8       69.46       64.42      2.24 o 
   0   8   8       60.71       54.42      2.39 o 
   1   8   8       33.32       34.06      1.56 o 
   2   8   8        1.24        1.12      0.83 o 
   3   8   8        8.33        6.29      1.37 o 
   4   8   8        5.17        5.44      1.30 o 
   5   8   8        0.09       -0.80      1.70 o 
   6   8   8        0.62        1.78      2.15 o 
   7   8   8        5.96        8.84      3.67 o 
 -13   9   8        0.97        4.33      3.16 o 
 -12   9   8        3.67        3.90      2.48 o 
 -11   9   8       22.16       21.03      2.63 o 
 -10   9   8        9.34        7.67      2.52 o 
  -9   9   8       16.58       17.76      2.64 o 
  -8   9   8        2.18        3.37      2.04 o 
  -7   9   8      117.30      114.81      3.51 o 
  -6   9   8       12.05       11.36      1.94 o 
  -5   9   8       16.76       16.20      1.80 o 
  -4   9   8        2.76        3.84      1.34 o 
  -3   9   8       12.81        6.89      1.35 o 
  -2   9   8        0.62        1.46      1.07 o 
  -1   9   8        1.84        1.04      0.94 o 
   0   9   8       10.34       15.10      4.43 o 
   1   9   8       22.67       16.49      1.81 o 
   2   9   8       76.51       77.47      6.52 o 
   3   9   8       10.95        8.12      1.66 o 
   4   9   8        0.52        6.36      3.76 o 
   5   9   8        4.60        0.23      2.76 o 
   6   9   8       15.55       17.60      6.48 o 
   7   9   8        6.54        4.17      5.10 o 
 -12  10   8        4.48        2.55      2.78 o 
 -11  10   8        4.05       -0.30      1.90 o 
 -10  10   8        0.70        2.21      2.16 o 
  -9  10   8        1.39        1.78      1.84 o 
  -8  10   8      243.98      251.67      5.37 o 
  -7  10   8       37.39       38.63      2.53 o 
  -6  10   8        1.27        0.80      1.50 o 
  -5  10   8       98.60       91.97      2.79 o 
  -4  10   8        3.76        2.02      1.35 o 
  -3  10   8        4.26        3.57      0.64 o 
  -2  10   8       14.05       19.30      7.17 o 
  -1  10   8       19.79       21.99      3.94 o 
   0  10   8        1.36       -1.83      1.83 o 
   1  10   8        7.02       11.19      2.72 o 
   2  10   8        1.41       -0.96      1.74 o 
   3  10   8       30.74       36.23      4.83 o 
   4  10   8        3.61        6.16      3.38 o 
   5  10   8        1.68        5.56      6.02 o 
   6  10   8        2.13        4.18      3.67 o 
 -10  11   8        0.00        0.44      1.95 o 
  -9  11   8        1.17        0.77      1.81 o 
  -8  11   8       28.73       29.16      2.85 o 
  -7  11   8       44.97       44.62      2.56 o 
  -6  11   8       57.07       60.19      3.25 o 
  -5  11   8        0.07        0.37      2.23 o 
  -4  11   8        5.96        3.77      3.16 o 
  -3  11   8        5.14        3.15      2.40 o 
  -2  11   8        1.61        2.23      2.09 o 
  -1  11   8        2.76        4.02      2.85 o 
   0  11   8       26.70       28.68      4.27 o 
   1  11   8        5.55        5.57      2.54 o 
   2  11   8       58.29       70.13      9.44 o 
   3  11   8        8.71       11.33      3.58 o 
   4  11   8       20.02       22.23      8.34 o 
  -9  12   8        9.29        7.41      6.95 o 
  -8  12   8       95.68       93.19      9.25 o 
  -7  12   8        3.37        6.45      3.94 o 
  -6  12   8        2.04        3.90      3.19 o 
  -5  12   8        2.60        1.37      4.41 o 
  -4  12   8        1.34       -2.32      2.61 o 
  -3  12   8       16.96       16.21      3.41 o 
  -2  12   8        2.14        0.34      2.00 o 
  -1  12   8        3.94        5.46      2.88 o 
   0  12   8        0.10        1.19      2.18 o 
   1  12   8       18.22       23.15      4.75 o 
   2  12   8       13.75       15.12      3.67 o 
  -6  13   8        1.67       -2.78      6.95 o 
  -5  13   8        0.06        7.87      7.87 o 
  -4  13   8        1.43       13.08      9.03 o 
  -3  13   8       59.83       74.26      4.12 o 
  -2  13   8        2.76        0.12      2.00 o 
  -1  13   8        0.29        6.30      5.23 o 
 -15   0   9        2.26       10.42      5.24 o 
 -13   0   9        2.09       -1.39      4.46 o 
 -11   0   9        2.45        6.48      3.60 o 
  -9   0   9        0.43        3.08      3.63 o 
  -7   0   9        7.36        7.83      3.43 o 
  -5   0   9      104.91      149.06      4.41 o 
  -3   0   9     1274.43     1323.61     21.78 o 
  -1   0   9      104.04      104.54      6.95 o 
   1   0   9      259.95      291.91      4.14 o 
   3   0   9        8.30        8.80      2.95 o 
   5   0   9       51.95       54.64      9.26 o 
   7   0   9       49.55       48.64      7.41 o 
   9   0   9        0.05       -1.03      3.76 o 
 -16   1   9       14.22       11.29      4.31 o 
 -15   1   9       24.01       24.24      4.95 o 
 -14   1   9        4.39        2.51      3.27 o 
 -13   1   9      237.86      210.57      6.88 o 
 -12   1   9       56.36       62.50      3.93 o 
 -11   1   9        6.99        6.02      2.60 o 
 -10   1   9        0.15        0.34      1.96 o 
  -9   1   9       47.43       55.92      3.94 o 
  -8   1   9       26.70       24.20      2.47 o 
  -7   1   9       31.92       33.89      2.63 o 
  -6   1   9        1.59        1.85      1.62 o 
  -5   1   9       20.79       18.06      1.93 o 
  -4   1   9      211.00      186.78      3.46 o 
  -3   1   9        5.40        3.72      1.74 o 
  -2   1   9      213.57      214.86      5.10 o 
  -1   1   9       79.74       69.88      2.39 o 
   0   1   9       24.95       16.86      0.84 o 
   1   1   9       54.83       56.44      2.49 o 
   2   1   9        0.00        2.03      1.19 o 
   3   1   9        5.67        2.93      1.15 o 
   4   1   9       45.29       45.29      3.14 o 
   5   1   9       41.72       44.72      3.62 o 
   6   1   9        0.15        4.40      3.17 o 
   7   1   9       97.88       82.45      9.26 o 
   8   1   9        0.03       -2.55      4.40 o 
   9   1   9        2.85        3.35      2.93 o 
 -16   2   9        0.58        4.17      4.20 o 
 -15   2   9        0.27        0.90      3.02 o 
 -14   2   9        1.80        1.78      3.00 o 
 -13   2   9       44.14       35.30      4.29 o 
 -12   2   9        0.36        3.23      2.82 o 
 -11   2   9       38.11       32.10      3.47 o 
 -10   2   9        4.74        4.93      2.60 o 
  -9   2   9       59.39       55.82      3.75 o 
  -8   2   9        5.20        2.23      2.31 o 
  -7   2   9       45.02       62.08      3.94 o 
  -6   2   9        6.03        5.10      1.73 o 
  -5   2   9      105.04      108.03      3.48 o 
  -4   2   9      212.65      212.10      5.21 o 
  -3   2   9     1394.35     1429.39     17.92 o 
  -2   2   9        0.30        2.19      1.77 o 
  -1   2   9        0.18        0.04      0.74 o 
   0   2   9        9.38       11.06      1.43 o 
   1   2   9       32.02       38.37      2.93 o 
   2   2   9      395.16      404.46      7.36 o 
   3   2   9        4.07        5.46      1.76 o 
   4   2   9       36.18       38.64      2.75 o 
   5   2   9        2.78        4.83      2.45 o 
   6   2   9       27.90       30.05      3.52 o 
   7   2   9        8.82        7.95      3.03 o 
   8   2   9        5.69        1.79      2.63 o 
   9   2   9        2.73        7.29      4.88 o 
 -16   3   9        8.95       10.68      3.85 o 
 -15   3   9        3.67        2.27      2.93 o 
 -14   3   9       54.69       59.26      4.33 o 
 -13   3   9      506.27      492.84     11.90 o 
 -12   3   9       22.10       20.07      3.21 o 
 -11   3   9       31.21       28.56      3.12 o 
 -10   3   9       75.73       87.16      3.69 o 
  -9   3   9        5.48        9.50      2.82 o 
  -8   3   9       98.81      110.25      4.21 o 
  -7   3   9        3.29        2.45      2.18 o 
  -6   3   9       43.03       54.26      2.96 o 
  -5   3   9       11.99       10.35      1.85 o 
  -4   3   9       95.78       88.31      2.66 o 
  -3   3   9      150.24      162.47      2.82 o 
  -2   3   9       20.38       17.31      1.50 o 
  -1   3   9       37.59       41.35      1.81 o 
   0   3   9       77.53       74.58      2.48 o 
   1   3   9       14.42       13.04      2.55 o 
   2   3   9        8.49       11.86      2.90 o 
   3   3   9       95.08       85.96      2.74 o 
   4   3   9       14.78       13.94      1.84 o 
   5   3   9        2.60        4.79      2.08 o 
   6   3   9        6.61        5.57      3.25 o 
   7   3   9      142.00      142.54      5.64 o 
   8   3   9        2.75       -0.48      2.76 o 
   9   3   9        0.89       -1.28      3.43 o 
 -16   4   9        6.03        6.87      4.40 o 
 -15   4   9        0.00        2.52      3.64 o 
 -14   4   9        0.46       -0.92      2.55 o 
 -13   4   9       27.01       24.53      3.21 o 
 -12   4   9       38.69       38.54      4.16 o 
 -11   4   9        4.68        2.99      2.32 o 
 -10   4   9       33.03       35.01      3.03 o 
  -9   4   9      142.29      136.29      3.84 o 
  -8   4   9      175.27      168.89      3.87 o 
  -7   4   9      386.20      404.28      8.14 o 
  -6   4   9        2.43        4.91      1.56 o 
  -5   4   9      448.00      411.62      6.48 o 
  -4   4   9      186.13      175.22      3.95 o 
  -3   4   9      324.58      340.13      4.64 o 
  -2   4   9       79.16       76.31      2.33 o 
  -1   4   9       60.89       70.92      4.81 o 
   0   4   9        0.14        1.36      1.72 o 
   1   4   9       13.86       21.27      2.05 o 
   2   4   9      153.37      153.86      3.36 o 
   3   4   9        8.70        7.40      1.58 o 
   4   4   9        7.01        7.23      2.45 o 
   5   4   9        1.62        2.17      1.84 o 
   6   4   9        4.22        5.66      2.48 o 
   7   4   9       15.04       10.51      3.07 o 
   8   4   9        0.06       -4.14      5.12 o 
   9   4   9        2.38        0.93      4.63 o 
 -15   5   9       10.89        8.78      3.50 o 
 -14   5   9        2.77        1.21      2.79 o 
 -13   5   9       33.37       29.15      3.21 o 
 -12   5   9       85.53       91.17      4.14 o 
 -11   5   9       13.02       12.56      2.81 o 
 -10   5   9       15.24       17.09      3.06 o 
  -9   5   9       16.98       10.08      2.55 o 
  -8   5   9      318.26      326.28      5.30 o 
  -7   5   9       21.20       18.50      2.02 o 
  -6   5   9       40.38       47.93      2.47 o 
  -5   5   9      349.35      357.72      4.89 o 
  -4   5   9      101.54       89.25      3.89 o 
  -3   5   9       39.69       42.10      1.73 o 
  -2   5   9      240.17      245.73      6.74 o 
  -1   5   9        9.82       17.45      2.27 o 
   0   5   9       55.03       62.56      2.93 o 
   1   5   9      317.89      293.94      7.69 o 
   2   5   9      226.10      242.63      5.18 o 
   3   5   9       29.46       32.81      3.14 o 
   4   5   9        1.64        1.26      2.07 o 
   5   5   9        2.35        1.36      1.99 o 
   6   5   9        1.94       -0.18      1.82 o 
   7   5   9       56.31       53.05      6.95 o 
   8   5   9        3.68        3.59      2.83 o 
 -15   6   9        0.03        0.46      2.72 o 
 -14   6   9        8.86       11.14      3.10 o 
 -13   6   9        9.59        9.91      3.05 o 
 -12   6   9        0.70        1.19      2.13 o 
 -11   6   9        7.64        5.79      2.67 o 
 -10   6   9       40.16       42.45      3.19 o 
  -9   6   9      336.18      368.20      6.32 o 
  -8   6   9      101.92      102.75      3.34 o 
  -7   6   9        0.47        4.77      1.87 o 
  -6   6   9        0.89        2.95      1.57 o 
  -5   6   9       32.17       41.61      1.91 o 
  -4   6   9        0.22        0.85      1.13 o 
  -3   6   9       91.43       86.97      2.21 o 
  -2   6   9       49.40       55.38      2.34 o 
  -1   6   9       64.36       65.32      4.61 o 
   0   6   9       18.61       12.01      2.74 o 
   1   6   9       16.93       15.33      2.11 o 
   2   6   9      215.82      215.08      4.34 o 
   3   6   9        0.05        0.31      1.32 o 
   4   6   9        0.96        2.44      1.53 o 
   5   6   9        0.05        0.54      1.89 o 
   6   6   9       14.71       13.90      2.72 o 
   7   6   9        3.76        6.19      2.55 o 
   8   6   9        1.10        0.91      2.57 o 
 -14   7   9       13.21       12.20      3.30 o 
 -13   7   9        5.27        3.68      2.75 o 
 -12   7   9        5.12        3.70      2.49 o 
 -11   7   9        7.18        4.58      2.40 o 
 -10   7   9       28.84       26.34      2.51 o 
  -9   7   9       44.28       54.48      3.18 o 
  -8   7   9       63.87       63.54      3.11 o 
  -7   7   9       14.17       17.92      2.58 o 
  -6   7   9        2.82        3.91      1.67 o 
  -5   7   9       40.44       40.62      2.95 o 
  -4   7   9       67.78       70.66      2.45 o 
  -3   7   9        0.22        1.07      1.18 o 
  -2   7   9       87.62       87.11      2.45 o 
  -1   7   9        1.34       -0.12      1.51 o 
   0   7   9      222.32      234.84      5.50 o 
   1   7   9      215.62      208.86      4.29 o 
   2   7   9       14.27       15.48      3.41 o 
   3   7   9        0.06       -0.90      1.68 o 
   4   7   9       11.55        9.45      2.41 o 
   5   7   9        0.47        2.00      2.12 o 
   6   7   9        1.41       -0.81      2.75 o 
   7   7   9        5.34        1.57      2.28 o 
 -13   8   9       57.56       60.96      5.17 o 
 -12   8   9        3.21        4.82      2.69 o 
 -11   8   9       14.97       14.62      2.75 o 
 -10   8   9       72.30       76.81      3.99 o 
  -9   8   9       19.42       21.45      2.61 o 
  -8   8   9        9.93        7.90      2.00 o 
  -7   8   9        9.95       11.43      1.84 o 
  -6   8   9       32.66       33.38      2.09 o 
  -5   8   9       28.20       32.13      2.11 o 
  -4   8   9        1.63        2.63      1.36 o 
  -3   8   9       10.31        8.71      1.33 o 
  -2   8   9        0.16        0.10      1.00 o 
  -1   8   9       52.99       52.86      3.12 o 
   0   8   9        0.66        0.23      0.94 o 
   1   8   9       20.59       23.67      2.60 o 
   2   8   9       74.19       76.51      4.16 o 
   3   8   9       30.17       33.86      2.50 o 
   4   8   9       41.32       41.25      2.40 o 
   5   8   9        0.23        0.63      1.48 o 
   6   8   9        0.95        3.24      5.10 o 
   7   8   9        3.94        1.83      4.11 o 
 -13   9   9        3.77       17.22      7.09 o 
 -12   9   9        6.32        9.32      2.99 o 
 -11   9   9        6.60        3.06      2.95 o 
 -10   9   9        7.41        8.14      2.37 o 
  -9   9   9       11.97        8.72      2.04 o 
  -8   9   9        0.04        0.19      1.65 o 
  -7   9   9        0.01        3.14      1.52 o 
  -6   9   9        1.31        0.75      1.74 o 
  -5   9   9        1.33        1.55      1.33 o 
  -4   9   9        7.03        7.00      1.72 o 
  -3   9   9        8.79        9.20      2.03 o 
  -2   9   9        3.66        3.23      1.53 o 
  -1   9   9        4.46        2.54      1.80 o 
   0   9   9        0.04        0.39      1.37 o 
   1   9   9       26.88       22.70      2.04 o 
   2   9   9       14.55       17.34      4.08 o 
   3   9   9        4.81        6.38      3.76 o 
   4   9   9        6.69        9.71      3.46 o 
   5   9   9        0.08        1.39      5.56 o 
   6   9   9        0.72        3.49      3.89 o 
 -11  10   9        0.66        3.47      2.81 o 
 -10  10   9        6.61       10.81      2.76 o 
  -9  10   9       18.04       25.43      2.63 o 
  -8  10   9        2.97        4.89      2.22 o 
  -7  10   9       19.86       16.57      2.56 o 
  -6  10   9        1.48        2.60      1.41 o 
  -5  10   9        2.41        0.88      1.34 o 
  -4  10   9       12.68        9.21      1.61 o 
  -3  10   9        0.47       -0.47      0.93 o 
  -2  10   9       27.26       18.19      2.92 o 
  -1  10   9        0.76        0.29      3.02 o 
   0  10   9        4.71        1.95      1.82 o 
   1  10   9        3.16        2.09      1.85 o 
   2  10   9        2.67       -1.44      3.07 o 
   3  10   9        1.87        1.19      4.31 o 
   4  10   9       13.74       20.41      4.86 o 
   5  10   9        0.20       -0.24      5.56 o 
 -10  11   9        1.97        2.59      2.55 o 
  -9  11   9        1.35        2.45      2.19 o 
  -8  11   9        4.43        4.13      2.06 o 
  -7  11   9        3.97        5.44      2.00 o 
  -6  11   9        2.81        2.23      2.12 o 
  -5  11   9       13.06       13.32      3.45 o 
  -4  11   9        3.27        2.42      3.43 o 
  -3  11   9        0.56       -0.41      4.08 o 
  -2  11   9       18.99       17.83      3.69 o 
  -1  11   9        2.76        3.17      2.24 o 
   0  11   9        8.17        9.56      2.52 o 
   1  11   9      128.84      143.97      6.93 o 
   2  11   9        1.95        2.09      3.25 o 
   3  11   9        2.98        2.49      4.22 o 
  -8  12   9        0.49        1.04      2.86 o 
  -7  12   9       10.21       11.93      4.48 o 
  -6  12   9       16.21       11.37      3.44 o 
  -5  12   9        1.21        2.15      3.51 o 
  -4  12   9       20.43       17.09      6.25 o 
  -3  12   9        5.09        4.44      2.86 o 
  -2  12   9        4.58        6.54      3.07 o 
  -1  12   9        0.03        2.50      2.69 o 
   0  12   9        4.52        4.22      2.38 o 
   1  12   9        0.02       -2.94      3.07 o 
 -16   0  10        0.61        2.55      4.91 o 
 -14   0  10      127.34      117.58      7.69 o 
 -12   0  10       13.71        9.93      4.08 o 
 -10   0  10       70.71       85.28      5.79 o 
  -8   0  10      229.74      272.11      7.69 o 
  -6   0  10       53.33       74.54      4.08 o 
  -4   0  10       54.51       64.38      7.41 o 
  -2   0  10      122.28      136.57      7.04 o 
   0   0  10       28.31       38.46      4.17 o 
   2   0  10      172.43      194.08     12.97 o 
   4   0  10        0.95        1.16      3.01 o 
   6   0  10        8.83       10.65      5.56 o 
   8   0  10       13.91       16.75      4.74 o 
 -16   1  10        0.00       -0.66      3.55 o 
 -15   1  10        3.38        3.49      3.46 o 
 -14   1  10       14.43       15.28      4.02 o 
 -13   1  10        0.36       -2.00      3.37 o 
 -12   1  10        2.88        0.04      2.62 o 
 -11   1  10        0.30       -1.28      2.53 o 
 -10   1  10        6.80        2.49      2.38 o 
  -9   1  10        8.08       10.48      2.98 o 
  -8   1  10       79.76       84.94      4.53 o 
  -7   1  10       42.13       48.45      3.41 o 
  -6   1  10        4.05        7.97      2.66 o 
  -5   1  10       46.63       44.59      4.21 o 
  -4   1  10      110.09      111.74      3.00 o 
  -3   1  10       24.23       17.33      2.86 o 
  -2   1  10       19.02       22.20      1.90 o 
  -1   1  10       13.29        7.42      1.24 o 
   0   1  10        0.70       -0.79      1.66 o 
   1   1  10        9.99       10.46      2.16 o 
   2   1  10       48.30       52.69      2.45 o 
   3   1  10        8.24        6.48      2.36 o 
   4   1  10       30.65       35.23      4.09 o 
   5   1  10        6.42        3.22      3.23 o 
   6   1  10      131.63      128.12      8.57 o 
   7   1  10        0.55       -0.70      5.56 o 
   8   1  10        5.20        6.82      3.04 o 
   9   1  10        3.49        2.01      3.29 o 
 -16   2  10        8.67        9.26      3.52 o 
 -15   2  10        7.03        4.90      3.46 o 
 -14   2  10      163.50      156.99      9.96 o 
 -13   2  10        7.90       11.37      3.55 o 
 -12   2  10        7.83        9.41      3.19 o 
 -11   2  10        9.76        9.70      2.92 o 
 -10   2  10       24.67       28.67      4.93 o 
  -9   2  10       49.96       45.44      3.12 o 
  -8   2  10       82.56       82.37      3.74 o 
  -7   2  10       55.54       61.44      3.47 o 
  -6   2  10       16.85       28.08      2.81 o 
  -5   2  10       65.47       47.95      2.88 o 
  -4   2  10     1422.50     1452.04     19.49 o 
  -3   2  10       93.17       94.70      3.19 o 
  -2   2  10        1.33        0.31      1.34 o 
  -1   2  10       90.78      104.64      3.10 o 
   0   2  10       18.30       17.65      1.78 o 
   1   2  10        9.02        7.19      3.33 o 
   2   2  10       83.50       82.20      2.57 o 
   3   2  10       24.61       25.95      1.96 o 
   4   2  10       36.42       38.33      3.81 o 
   5   2  10       24.31       27.36      3.36 o 
   6   2  10        8.10        7.85      2.66 o 
   7   2  10       49.88       52.32      4.75 o 
   8   2  10        0.18       -0.65      4.08 o 
 -16   3  10        1.67        2.07      3.60 o 
 -15   3  10       15.23       14.34      3.66 o 
 -14   3  10       39.22       33.89      3.80 o 
 -13   3  10       10.45        9.58      2.93 o 
 -12   3  10      129.14      119.58      5.11 o 
 -11   3  10       12.50       11.18      2.70 o 
 -10   3  10        8.90        6.83      2.62 o 
  -9   3  10       15.08       16.90      3.19 o 
  -8   3  10       16.91       27.70      4.39 o 
  -7   3  10       68.90       60.74      2.86 o 
  -6   3  10        6.28        4.30      1.99 o 
  -5   3  10        7.73        6.80      2.17 o 
  -4   3  10       28.60       37.96      1.81 o 
  -3   3  10        0.24        1.54      1.08 o 
  -2   3  10       34.46       26.81      1.70 o 
  -1   3  10        3.76        2.28      1.37 o 
   0   3  10        0.01        0.87      1.60 o 
   1   3  10       17.49       13.37      1.92 o 
   2   3  10        3.73        4.65      1.75 o 
   3   3  10       24.02       27.79      2.10 o 
   4   3  10        0.68        1.43      1.81 o 
   5   3  10       54.21       55.44      4.51 o 
   6   3  10      174.91      165.11      5.27 o 
   7   3  10       32.65       23.89      3.26 o 
   8   3  10        1.29        3.07      3.09 o 
 -16   4  10        0.36        0.02      3.37 o 
 -15   4  10        9.76        8.74      3.25 o 
 -14   4  10       11.05        9.43      3.29 o 
 -13   4  10       41.61       45.63      7.16 o 
 -12   4  10        2.59        1.64      2.27 o 
 -11   4  10        0.46        0.98      1.98 o 
 -10   4  10       23.04       20.07      2.64 o 
  -9   4  10        0.38       -1.35      1.76 o 
  -8   4  10      107.65      107.45      3.66 o 
  -7   4  10       41.69       38.33      2.61 o 
  -6   4  10       46.56       49.64      2.16 o 
  -5   4  10      200.47      197.80      3.91 o 
  -4   4  10      658.09      645.70      8.94 o 
  -3   4  10      139.93      142.61      3.99 o 
  -2   4  10       63.18       64.76      1.50 o 
  -1   4  10        0.01        0.29      1.30 o 
   0   4  10       12.86       13.76      2.05 o 
   1   4  10      136.29      151.64      4.36 o 
   2   4  10       39.43       39.98      2.78 o 
   3   4  10       16.37       14.71      2.26 o 
   4   4  10       49.37       54.05      2.91 o 
   5   4  10        3.51        4.81      2.41 o 
   6   4  10       26.88       21.77      5.10 o 
   7   4  10       15.61       19.74      5.40 o 
   8   4  10        9.50        7.51      3.64 o 
 -15   5  10        3.83        5.82      3.33 o 
 -14   5  10        3.60        2.59      2.76 o 
 -13   5  10        0.02        1.02      2.78 o 
 -12   5  10      114.50      112.13      4.80 o 
 -11   5  10        9.90        8.66      3.00 o 
 -10   5  10        1.53        0.42      1.98 o 
  -9   5  10      286.43      277.95      5.83 o 
  -8   5  10        0.91       -0.14      1.68 o 
  -7   5  10       78.54       66.93      2.78 o 
  -6   5  10       10.45        8.89      1.81 o 
  -5   5  10       50.82       47.44      2.67 o 
  -4   5  10       10.46        9.72      1.77 o 
  -3   5  10      137.34      132.90      4.44 o 
  -2   5  10       22.27       21.86      1.57 o 
  -1   5  10      119.04      115.67      3.94 o 
   0   5  10       13.18       17.53      2.20 o 
   1   5  10      296.60      289.84      7.46 o 
   2   5  10       24.25       27.96      2.47 o 
   3   5  10        9.43        8.06      2.08 o 
   4   5  10        2.12        4.09      1.92 o 
   5   5  10        0.41       -0.91      2.05 o 
   6   5  10       20.57       13.72      3.93 o 
   7   5  10       16.72       10.77      3.24 o 
   8   5  10        5.47        6.99      3.39 o 
 -15   6  10        0.03       -0.79      3.29 o 
 -14   6  10        1.78        1.49      2.71 o 
 -13   6  10       14.56       11.66      3.11 o 
 -12   6  10       10.20       10.85      2.78 o 
 -11   6  10       22.41       26.56      3.39 o 
 -10   6  10        4.99        5.51      2.22 o 
  -9   6  10       80.17       90.42      3.45 o 
  -8   6  10       72.02       68.14      5.37 o 
  -7   6  10      295.89      293.89      6.21 o 
  -6   6  10       81.70       73.62      2.64 o 
  -5   6  10        4.35        3.40      1.76 o 
  -4   6  10       87.86       93.08      3.85 o 
  -3   6  10        0.07        1.88      1.22 o 
  -2   6  10        1.55        1.37      1.01 o 
  -1   6  10       15.00       15.82      2.76 o 
   0   6  10       52.83       56.19      2.78 o 
   1   6  10      161.35      175.60      4.79 o 
   2   6  10       39.80       43.38      3.17 o 
   3   6  10        7.59        6.42      2.41 o 
   4   6  10        0.01       -0.18      1.87 o 
   5   6  10        0.55        0.24      1.65 o 
   6   6  10       33.11       41.87      3.19 o 
   7   6  10       13.89       10.89      3.28 o 
 -14   7  10        0.89        2.17      2.93 o 
 -13   7  10        1.88       -1.53      2.62 o 
 -12   7  10        1.21        3.26      2.82 o 
 -11   7  10        0.47       -1.67      2.22 o 
 -10   7  10        3.02       -0.72      1.99 o 
  -9   7  10       73.43       71.19      3.34 o 
  -8   7  10      137.39      149.54      4.49 o 
  -7   7  10       10.76       13.23      1.91 o 
  -6   7  10       37.31       40.93      2.55 o 
  -5   7  10        5.11        4.24      2.41 o 
  -4   7  10        7.97        3.54      1.77 o 
  -3   7  10      246.35      245.06      7.69 o 
  -2   7  10        0.02       -0.09      1.53 o 
  -1   7  10       33.80       31.97      7.54 o 
   0   7  10       11.91       13.39      2.34 o 
   1   7  10       14.38       12.33      2.12 o 
   2   7  10       21.89       26.25      2.05 o 
   3   7  10        6.22        5.92      1.70 o 
   4   7  10       25.11       24.47      2.51 o 
   5   7  10        4.58        5.24      2.06 o 
   6   7  10        0.00        1.49      2.24 o 
 -13   8  10       23.19       17.46      3.58 o 
 -12   8  10        4.52        4.24      3.81 o 
 -11   8  10        1.89        4.96      2.22 o 
 -10   8  10       65.63       66.41      3.70 o 
  -9   8  10       24.12       22.31      2.62 o 
  -8   8  10       39.83       48.76      3.72 o 
  -7   8  10       56.73       49.09      3.52 o 
  -6   8  10       46.44       51.25      2.50 o 
  -5   8  10        1.23        3.09      1.36 o 
  -4   8  10       71.90       76.52      2.27 o 
  -3   8  10        0.45        0.26      1.15 o 
  -2   8  10       22.83       19.08      3.21 o 
  -1   8  10        9.45        7.07      2.72 o 
   0   8  10        0.93        0.61      1.18 o 
   1   8  10        0.97        1.84      1.45 o 
   2   8  10       58.26       60.47      2.29 o 
   3   8  10       12.18        8.45      1.75 o 
   4   8  10        0.63        1.00      2.23 o 
   5   8  10        0.18       -3.71      8.34 o 
   6   8  10       47.58       49.41     10.65 o 
 -12   9  10        1.79        4.38      4.17 o 
 -11   9  10        0.54        1.80      2.29 o 
 -10   9  10        1.06        3.45      2.69 o 
  -9   9  10       31.05       36.90      3.97 o 
  -8   9  10       59.35       60.82      2.99 o 
  -7   9  10        0.89        2.29      1.88 o 
  -6   9  10        7.42        8.10      1.76 o 
  -5   9  10        1.91        1.88      1.57 o 
  -4   9  10       72.22       66.55      2.56 o 
  -3   9  10       13.22        6.79      2.11 o 
  -2   9  10       34.34       35.32      7.87 o 
  -1   9  10        7.75        6.92      2.57 o 
   0   9  10        2.23        4.22      1.16 o 
   1   9  10        4.38       -0.69      2.76 o 
   2   9  10        1.28        0.23      3.28 o 
   3   9  10        0.03        4.56      3.29 o 
   4   9  10       24.78       28.75      5.58 o 
   5   9  10        1.70        3.43      3.52 o 
 -11  10  10        4.27        5.38      2.60 o 
 -10  10  10        6.02        7.16      2.44 o 
  -9  10  10        1.62       -0.90      2.07 o 
  -8  10  10        6.52        4.31      2.13 o 
  -7  10  10        2.40        1.29      1.83 o 
  -6  10  10        6.50        5.44      2.30 o 
  -5  10  10       13.36       10.80      2.10 o 
  -4  10  10       29.70       21.07      2.02 o 
  -3  10  10        5.13        5.70      2.43 o 
  -2  10  10        6.00        2.01      3.80 o 
  -1  10  10        5.32        5.50      3.25 o 
   0  10  10       12.17       11.16      3.68 o 
   1  10  10        1.98        1.00      2.92 o 
   2  10  10       42.20       44.83      6.36 o 
   3  10  10        1.35        3.46      3.46 o 
  -9  11  10        5.95        8.66      2.39 o 
  -8  11  10       71.78       69.01      6.67 o 
  -7  11  10        3.15        2.33      2.51 o 
  -6  11  10        6.12        3.05      2.92 o 
  -5  11  10        0.69       -2.72      2.80 o 
  -4  11  10        5.42        6.41      6.08 o 
  -3  11  10        1.82        5.50      5.01 o 
  -2  11  10        0.28        4.81      3.57 o 
  -1  11  10        8.82        9.80      4.62 o 
   0  11  10       15.10       18.04      5.13 o 
   1  11  10        0.44        1.54      3.26 o 
   2  11  10       20.64       12.74      5.71 o 
  -7  12  10        3.28        4.93      3.29 o 
  -6  12  10        0.69        5.59      3.87 o 
  -5  12  10        0.37       -0.55      4.41 o 
  -4  12  10        4.68        3.06      5.10 o 
  -3  12  10        0.09        1.32      3.04 o 
  -2  12  10        1.97       -2.76      3.84 o 
  -1  12  10        5.44        5.07      6.23 o 
 -15   0  11       12.59       16.87      5.72 o 
 -13   0  11        3.90        2.93      4.08 o 
 -11   0  11        0.00       -3.34      4.54 o 
  -9   0  11      369.14      365.78     10.14 o 
  -7   0  11       34.29       33.58      3.89 o 
  -5   0  11        0.15       -2.59      2.78 o 
  -3   0  11       27.68       24.59      3.10 o 
  -1   0  11        2.91        1.74      1.77 o 
   1   0  11       10.36        8.04      2.78 o 
   3   0  11      102.64       94.28      6.72 o 
   7   0  11        0.10        1.85      3.93 o 
 -16   1  11        0.15        0.79      3.92 o 
 -15   1  11        3.63        6.44      4.44 o 
 -14   1  11       21.36       20.78      3.88 o 
 -13   1  11       17.03       16.96      4.12 o 
 -12   1  11       18.79       19.25      3.58 o 
 -11   1  11        2.65        2.37      2.42 o 
 -10   1  11       37.11       47.35      4.75 o 
  -9   1  11      232.01      228.07      6.03 o 
  -8   1  11        0.54        1.84      2.36 o 
  -7   1  11      176.57      168.01      4.47 o 
  -6   1  11       26.42       32.72      2.74 o 
  -5   1  11        5.71        5.04      1.96 o 
  -4   1  11        3.02        1.94      2.12 o 
  -3   1  11       79.47       87.84      3.64 o 
  -2   1  11       29.25       33.89      4.35 o 
  -1   1  11        1.86        1.37      0.85 o 
   0   1  11       32.13       31.14      1.63 o 
   1   1  11       77.03       86.43      3.28 o 
   2   1  11        0.34        0.81      1.51 o 
   3   1  11       20.70       19.89      2.92 o 
   4   1  11       25.50       33.78      5.89 o 
   5   1  11       36.84       46.73      5.40 o 
   6   1  11        2.69       -0.24      2.73 o 
   7   1  11        2.25        0.51      2.92 o 
   8   1  11        1.75        4.37      3.63 o 
 -16   2  11        0.11       -1.19      3.16 o 
 -15   2  11        7.17        8.71      4.55 o 
 -14   2  11        2.89        4.90      3.71 o 
 -13   2  11        0.40        3.64      3.25 o 
 -12   2  11        0.71       -0.71      2.69 o 
 -11   2  11        2.35        1.68      2.67 o 
 -10   2  11       34.76       38.95      5.48 o 
  -9   2  11      113.52      111.32      4.32 o 
  -8   2  11       79.04       81.31      5.15 o 
  -7   2  11       14.05       26.54      4.65 o 
  -6   2  11       27.43       17.77      2.23 o 
  -5   2  11      114.71      116.35      4.86 o 
  -4   2  11       57.12       64.13      3.54 o 
  -3   2  11        4.90        3.43      1.77 o 
  -2   2  11        0.22       -0.09      0.82 o 
  -1   2  11        2.95        5.25      1.65 o 
   0   2  11       41.61       41.60      3.24 o 
   1   2  11      114.13      110.12      3.57 o 
   2   2  11        0.68       -0.59      2.02 o 
   3   2  11      181.96      172.37      5.84 o 
   4   2  11        0.93        3.92      3.17 o 
   5   2  11       43.41       44.04      4.15 o 
   6   2  11       13.26       14.89      3.72 o 
   7   2  11        0.73       12.97      7.87 o 
   8   2  11        3.14        5.76      4.45 o 
 -16   3  11        0.01        2.69      3.67 o 
 -15   3  11       47.69       57.14      5.22 o 
 -14   3  11       11.86       12.03      3.48 o 
 -13   3  11       98.08      108.17      8.22 o 
 -12   3  11        2.92        1.71      3.62 o 
 -11   3  11        0.16       -0.40      2.38 o 
 -10   3  11        0.51        2.91      3.34 o 
  -9   3  11       48.27       50.26      3.23 o 
  -8   3  11       18.80       17.22      2.47 o 
  -7   3  11        0.49        0.54      1.83 o 
  -6   3  11        0.37        2.17      2.18 o 
  -5   3  11       11.74        9.05      2.19 o 
  -4   3  11      353.38      324.93      4.72 o 
  -3   3  11       64.89       71.42      3.25 o 
  -2   3  11        0.06       -0.46      1.08 o 
  -1   3  11       22.14       27.69      2.38 o 
   0   3  11        0.42        3.24      2.18 o 
   1   3  11        8.41       13.11      2.52 o 
   2   3  11        5.56        4.43      3.12 o 
   3   3  11        7.94        8.69      2.52 o 
   4   3  11        2.36        1.80      1.78 o 
   5   3  11       81.32       76.48      5.79 o 
   6   3  11       16.38       12.60      3.11 o 
   7   3  11        0.03       -1.52      3.03 o 
 -15   4  11        1.35        4.17      3.34 o 
 -14   4  11       50.03       53.04      5.10 o 
 -13   4  11        7.80        8.62      3.67 o 
 -12   4  11        8.70        9.23      2.83 o 
 -11   4  11        1.26        1.79      2.30 o 
 -10   4  11       38.09       37.13      2.93 o 
  -9   4  11       45.21       46.58      3.64 o 
  -8   4  11       41.08       34.57      2.53 o 
  -7   4  11        3.86        3.40      1.99 o 
  -6   4  11      134.09      135.77      3.41 o 
  -5   4  11      257.31      254.15      4.51 o 
  -4   4  11      114.79      112.60      2.64 o 
  -3   4  11        4.63        3.63      1.53 o 
  -2   4  11        2.81        2.93      1.01 o 
  -1   4  11       10.33        6.00      1.80 o 
   0   4  11       48.01       54.06      4.29 o 
   1   4  11      177.42      179.44      4.65 o 
   2   4  11        0.96       -0.46      1.62 o 
   3   4  11       33.37       29.75      3.17 o 
   4   4  11        1.96        3.30      2.30 o 
   5   4  11        8.05        7.37      3.67 o 
   6   4  11       15.12       17.60      7.87 o 
   7   4  11        0.00        9.53      6.72 o 
 -15   5  11        4.96        5.44      3.41 o 
 -14   5  11        0.57        2.45      3.13 o 
 -13   5  11       27.49       25.53      3.79 o 
 -12   5  11       47.87       52.23      3.51 o 
 -11   5  11       16.68       13.10      2.76 o 
 -10   5  11       92.40       88.80      4.34 o 
  -9   5  11      361.83      359.61      6.58 o 
  -8   5  11       21.21       18.51      2.55 o 
  -7   5  11        2.91        3.62      2.00 o 
  -6   5  11        0.97       -1.21      1.56 o 
  -5   5  11      106.75      102.20      3.20 o 
  -4   5  11       89.41       85.16      2.79 o 
  -3   5  11      130.30      126.43      5.10 o 
  -2   5  11       43.03       44.52      2.23 o 
  -1   5  11        0.22        0.18      1.68 o 
   0   5  11        8.05        8.85      2.49 o 
   1   5  11       58.61       69.67      3.28 o 
   2   5  11        0.01        0.25      1.78 o 
   3   5  11        4.45        4.31      1.68 o 
   4   5  11        5.69        5.09      2.07 o 
   5   5  11        0.17       -0.86      2.26 o 
   6   5  11        0.77        4.46      2.92 o 
   7   5  11       20.14       26.02      6.13 o 
 -14   6  11       10.07        2.95      4.12 o 
 -13   6  11        3.31        3.02      2.90 o 
 -12   6  11        6.15        5.44      3.60 o 
 -11   6  11       61.79       63.50      4.49 o 
 -10   6  11        0.31        4.92      2.32 o 
  -9   6  11        3.48        3.18      2.14 o 
  -8   6  11       61.71       53.04      2.67 o 
  -7   6  11       14.69       11.79      2.42 o 
  -6   6  11       33.75       30.61      2.46 o 
  -5   6  11       43.49       46.29      2.55 o 
  -4   6  11      174.70      175.78      4.56 o 
  -3   6  11        6.23        5.65      1.21 o 
  -2   6  11        0.04       -0.84      2.00 o 
  -1   6  11        2.42        6.32      2.65 o 
   0   6  11       34.49       40.42      3.30 o 
   1   6  11      187.13      181.16      6.22 o 
   2   6  11        9.23        7.44      1.91 o 
   3   6  11        8.80        7.63      2.04 o 
   4   6  11        0.14        1.34      1.75 o 
   5   6  11        0.93        2.85      2.63 o 
   6   6  11        5.80        5.14      2.72 o 
 -14   7  11       16.95       22.56      5.38 o 
 -13   7  11        8.41       13.38      3.41 o 
 -12   7  11        8.40       13.40      3.33 o 
 -11   7  11        3.02        1.60      2.71 o 
 -10   7  11        0.04       -2.04      2.20 o 
  -9   7  11      223.61      209.22      4.75 o 
  -8   7  11       22.06       21.97      2.69 o 
  -7   7  11        6.11        4.13      1.84 o 
  -6   7  11        2.76        1.77      1.69 o 
  -5   7  11       63.97       63.30      6.28 o 
  -4   7  11        7.59        6.91      2.09 o 
  -3   7  11        0.12        1.51      1.40 o 
  -2   7  11       37.89       36.72      3.68 o 
  -1   7  11       18.87       24.05      2.68 o 
   0   7  11        1.73        1.54      2.41 o 
   1   7  11        0.00       -0.85      1.91 o 
   2   7  11        0.05        0.46      1.62 o 
   3   7  11        0.87        0.05      2.30 o 
   4   7  11        2.94        5.18      1.86 o 
   5   7  11        0.79        1.99      2.20 o 
 -13   8  11        2.56        0.00      2.59 o 
 -12   8  11        0.07        3.20      2.83 o 
 -11   8  11        2.48        1.70      3.06 o 
 -10   8  11       30.34       31.30      4.80 o 
  -9   8  11        2.85        2.52      1.89 o 
  -8   8  11       51.77       47.49      3.50 o 
  -7   8  11       29.96       31.74      2.34 o 
  -6   8  11        0.10       -0.95      1.65 o 
  -5   8  11       13.94       11.94      1.81 o 
  -4   8  11       18.79       18.15      2.64 o 
  -3   8  11       26.46       29.09      2.09 o 
  -2   8  11        5.65        5.32      2.24 o 
  -1   8  11        8.95        6.79      2.34 o 
   0   8  11       12.91       10.24      2.49 o 
   1   8  11       11.04        7.20      1.55 o 
   2   8  11       25.53       23.95      5.08 o 
   3   8  11        1.09        1.97      1.72 o 
   4   8  11        0.10       -3.71      8.34 o 
   5   8  11        5.66        4.76      4.01 o 
 -12   9  11        3.05        1.73      2.66 o 
 -11   9  11        0.42        6.04      3.75 o 
 -10   9  11        2.16        3.09      2.16 o 
  -9   9  11       65.27       68.70      8.26 o 
  -8   9  11       20.73       25.87      2.65 o 
  -7   9  11        0.40        1.83      1.86 o 
  -6   9  11       14.76       10.81      2.06 o 
  -5   9  11       11.94       11.98      1.75 o 
  -4   9  11        0.00       -0.24      1.36 o 
  -3   9  11        2.90        4.19      1.63 o 
  -2   9  11        9.61        8.34      3.10 o 
  -1   9  11        0.14       -0.18      2.24 o 
   0   9  11        5.35        6.12      3.11 o 
   1   9  11        3.78        5.22      3.30 o 
   2   9  11       20.13       15.11      6.37 o 
   3   9  11        2.20        5.63      4.26 o 
   4   9  11        1.36        1.40      5.22 o 
 -11  10  11        2.16        3.33      3.62 o 
 -10  10  11        2.83        2.18      2.22 o 
  -9  10  11        3.35        5.46      2.26 o 
  -8  10  11       45.05       49.52      2.92 o 
  -7  10  11       10.86        9.38      2.71 o 
  -6  10  11        4.72        4.41      1.72 o 
  -5  10  11       10.82        8.69      1.81 o 
  -4  10  11        2.95        1.73      2.60 o 
  -3  10  11        2.02        1.77      3.56 o 
  -2  10  11        0.24        6.06      5.10 o 
  -1  10  11        5.93       -0.05      2.65 o 
   0  10  11        0.95        2.90      4.09 o 
   1  10  11       35.30       35.46      6.01 o 
   2  10  11        0.06        0.37      3.84 o 
  -9  11  11      135.59      127.59      4.51 o 
  -8  11  11        0.71        0.61      2.51 o 
  -7  11  11        7.59        2.57      2.76 o 
  -6  11  11        1.03        1.75      4.29 o 
  -5  11  11        0.03        5.22      6.48 o 
  -4  11  11        6.92        7.03      5.54 o 
  -3  11  11        1.82        0.93      4.25 o 
  -2  11  11        5.59        6.72      5.45 o 
  -1  11  11        0.67       -4.76      4.76 o 
   0  11  11        1.05        4.96      3.52 o 
  -4  12  11       11.56       18.96      5.05 o 
 -16   0  12       14.27        9.03      5.57 o 
 -14   0  12       30.43       34.67      7.27 o 
 -12   0  12       12.33       13.45      4.41 o 
 -10   0  12       10.44        8.80      3.76 o 
  -8   0  12       45.43       40.80      5.56 o 
  -6   0  12       45.98       54.80      7.64 o 
  -4   0  12      381.41      381.47     13.66 o 
  -2   0  12        0.00       -0.09      3.16 o 
   0   0  12      230.48      247.45      4.25 o 
   2   0  12        4.65        4.17      7.41 o 
   6   0  12       47.99       59.75      8.34 o 
 -16   1  12        3.74        4.52      3.95 o 
 -15   1  12       19.24       25.68      4.68 o 
 -14   1  12        0.07        0.23      3.27 o 
 -13   1  12        1.89        8.71      3.28 o 
 -12   1  12        5.02        9.73      4.08 o 
 -11   1  12        1.08        1.28      2.47 o 
 -10   1  12       28.64       34.34      3.74 o 
  -9   1  12       16.78       18.14      3.18 o 
  -8   1  12        2.59        0.37      2.00 o 
  -7   1  12        5.81        7.49      2.28 o 
  -6   1  12        0.03        2.18      2.23 o 
  -5   1  12        4.84        1.62      2.41 o 
  -4   1  12      826.90      823.30     14.17 o 
  -3   1  12        4.36        4.50      2.45 o 
  -2   1  12      130.26      138.81      5.68 o 
  -1   1  12        3.81        3.14      1.07 o 
   0   1  12       25.85       28.48      4.86 o 
   1   1  12       30.06       34.07      3.01 o 
   2   1  12       15.73        6.00      4.26 o 
   3   1  12        8.08        8.61      2.93 o 
   4   1  12        5.75        4.54      3.11 o 
   5   1  12        0.44        0.13      3.43 o 
   6   1  12        0.00       -0.46      5.10 o 
   7   1  12        0.21        0.71      4.22 o 
 -16   2  12        0.30        0.34      3.69 o 
 -15   2  12        2.74        2.60      3.79 o 
 -14   2  12      139.58      136.67      6.12 o 
 -13   2  12       65.53       67.68      4.68 o 
 -12   2  12        1.65        9.41      5.01 o 
 -11   2  12        0.01        0.30      2.52 o 
 -10   2  12       17.67       11.38      3.08 o 
  -9   2  12        5.27        4.33      2.35 o 
  -8   2  12       10.92       10.88      3.04 o 
  -7   2  12       15.34       14.82      3.07 o 
  -6   2  12       85.16       76.55      3.99 o 
  -5   2  12       18.36       18.95      3.16 o 
  -4   2  12      126.68      116.88      5.42 o 
  -3   2  12       92.99       99.54      3.43 o 
  -2   2  12        6.59        5.84      1.06 o 
  -1   2  12        0.48        0.62      2.69 o 
   0   2  12       52.15       53.78      4.49 o 
   1   2  12        1.99        3.27      1.56 o 
   2   2  12       17.23       23.78      2.84 o 
   3   2  12        8.51        5.47      2.62 o 
   4   2  12        6.06        5.28      2.63 o 
   5   2  12        0.00       -3.39      4.08 o 
   6   2  12       86.34       94.29      5.80 o 
   7   2  12        0.48       -0.61      4.11 o 
 -15   3  12        1.31        1.51      3.02 o 
 -14   3  12        6.93        6.12      3.93 o 
 -13   3  12        1.37       -1.39      3.14 o 
 -12   3  12        0.00        1.68      2.66 o 
 -11   3  12       12.27        8.95      2.76 o 
 -10   3  12       62.61       59.88      4.00 o 
  -9   3  12        4.80        5.47      2.47 o 
  -8   3  12      109.36      114.59      3.96 o 
  -7   3  12       21.31       31.09      3.63 o 
  -6   3  12       54.46       58.34      3.15 o 
  -5   3  12      195.84      196.88      4.12 o 
  -4   3  12      928.31      951.82     16.01 o 
  -3   3  12       14.03       17.66      1.91 o 
  -2   3  12       43.13       45.99      3.05 o 
  -1   3  12        0.00        1.90      1.72 o 
   0   3  12        0.04        0.29      1.72 o 
   1   3  12       81.43       85.46      3.50 o 
   2   3  12       21.96       19.93      2.19 o 
   3   3  12        1.83       -1.78      1.78 o 
   4   3  12        0.54       -3.50      3.56 o 
   5   3  12        1.58        1.54      2.88 o 
   6   3  12        3.57        1.39      5.10 o 
 -15   4  12        6.00        3.87      3.19 o 
 -14   4  12       63.19       67.43     11.14 o 
 -13   4  12        4.90        4.52      2.73 o 
 -12   4  12        0.13        1.38      2.43 o 
 -11   4  12        6.64        7.93      2.64 o 
 -10   4  12       11.13        9.76      2.33 o 
  -9   4  12      131.69      149.24      6.38 o 
  -8   4  12        2.40        1.44      1.95 o 
  -7   4  12        0.93       -0.45      1.84 o 
  -6   4  12       13.08       12.80      1.99 o 
  -5   4  12        8.33        8.05      1.79 o 
  -4   4  12       16.26       12.00      1.76 o 
  -3   4  12        1.93        2.48      1.62 o 
  -2   4  12        0.54        0.60      1.92 o 
  -1   4  12       23.19       26.68      2.52 o 
   0   4  12       88.72       90.02      3.49 o 
   1   4  12       41.20       46.88      3.30 o 
   2   4  12       34.77       45.21      3.45 o 
   3   4  12        1.72        3.37      2.00 o 
   4   4  12        3.99        3.65      2.24 o 
   5   4  12       17.45       17.14      7.41 o 
   6   4  12       20.91       24.55      6.48 o 
 -15   5  12       21.61       14.55      3.81 o 
 -14   5  12        7.78        7.00      3.94 o 
 -13   5  12        1.12        0.72      2.40 o 
 -12   5  12        0.10        0.32      2.32 o 
 -11   5  12       10.98        5.65      2.79 o 
 -10   5  12       66.34       75.95      4.05 o 
  -9   5  12       64.51       66.04      3.66 o 
  -8   5  12       54.79       48.25      3.50 o 
  -7   5  12        0.10       -0.02      1.53 o 
  -6   5  12       10.39        5.22      1.66 o 
  -5   5  12       25.06       33.36      3.15 o 
  -4   5  12       57.79       67.10      3.05 o 
  -3   5  12        4.11        4.35      1.51 o 
  -2   5  12        8.44       13.59      2.34 o 
  -1   5  12       51.03       54.94      5.72 o 
   0   5  12       20.33       30.33      4.64 o 
   1   5  12      120.59      121.41      6.32 o 
   2   5  12       24.68       29.00      4.10 o 
   3   5  12        2.94        3.20      2.28 o 
   4   5  12        0.02        1.74      1.98 o 
   5   5  12        0.46        2.17      2.15 o 
   6   5  12        1.17        7.64      5.79 o 
 -14   6  12        2.16       -1.81      2.93 o 
 -13   6  12        0.74        4.74      3.14 o 
 -12   6  12        1.84       -2.43      2.43 o 
 -11   6  12        3.64        2.93      2.58 o 
 -10   6  12       64.87       70.58      3.61 o 
  -9   6  12       63.36       66.61      4.30 o 
  -8   6  12      113.77      112.18      3.67 o 
  -7   6  12        1.11        2.39      1.69 o 
  -6   6  12       18.23       17.13      2.14 o 
  -5   6  12       13.29       12.19      1.93 o 
  -4   6  12        7.47        8.13      2.01 o 
  -3   6  12       74.62       68.39      4.03 o 
  -2   6  12        0.35       -0.42      1.96 o 
  -1   6  12        5.73        6.16      2.29 o 
   0   6  12      142.08      148.30      5.77 o 
   1   6  12        3.07        2.69      1.99 o 
   2   6  12        1.32        1.88      1.76 o 
   3   6  12        8.95        8.42      2.24 o 
   4   6  12        0.87        1.24      2.60 o 
   5   6  12        0.11       -1.16      1.94 o 
 -13   7  12        1.97        2.02      2.72 o 
 -12   7  12        0.10       11.79      5.72 o 
 -11   7  12        1.26        0.01      2.31 o 
 -10   7  12        7.51        6.11      2.27 o 
  -9   7  12       12.83       14.18      2.62 o 
  -8   7  12        0.01        2.56      2.33 o 
  -7   7  12        0.95        0.20      1.70 o 
  -6   7  12       17.31       17.57      2.58 o 
  -5   7  12        7.99        5.04      1.58 o 
  -4   7  12        1.19        1.34      1.45 o 
  -3   7  12        0.61        0.51      1.23 o 
  -2   7  12        0.58        2.47      2.30 o 
  -1   7  12        2.76        4.83      2.88 o 
   0   7  12       33.04       35.39      4.43 o 
   1   7  12       11.15        8.36      2.66 o 
   2   7  12        9.29        4.89      2.19 o 
   3   7  12        3.69        2.40      2.56 o 
   4   7  12        0.83        1.28      2.44 o 
 -13   8  12        2.11        7.55      3.32 o 
 -12   8  12        3.16       11.83      5.03 o 
 -11   8  12        5.04        5.21      2.40 o 
 -10   8  12       12.56       12.92      2.89 o 
  -9   8  12        0.36        1.21      2.22 o 
  -8   8  12        1.52       -1.17      1.90 o 
  -7   8  12        1.14        0.17      2.17 o 
  -6   8  12        0.98        1.79      1.80 o 
  -5   8  12        8.36        4.95      2.28 o 
  -4   8  12       21.56       24.17      2.04 o 
  -3   8  12        9.43        8.38      2.07 o 
  -2   8  12        4.04        2.72      3.28 o 
  -1   8  12        1.41       -0.63      3.02 o 
   0   8  12        2.20        0.78      1.62 o 
   1   8  12        0.07        1.81      1.73 o 
   2   8  12        5.59        4.49      2.13 o 
   3   8  12        0.17        0.05      2.92 o 
 -11   9  12        7.70        4.31      2.48 o 
 -10   9  12        6.69        6.25      2.57 o 
  -9   9  12        0.65        2.55      3.03 o 
  -8   9  12        0.05        1.35      1.84 o 
  -7   9  12        0.11        1.25      1.92 o 
  -6   9  12        0.23        3.60      2.26 o 
  -5   9  12        7.93        4.11      1.81 o 
  -4   9  12        0.78        0.12      1.41 o 
  -3   9  12        6.22        3.93      3.45 o 
  -2   9  12        2.07        0.90      2.65 o 
  -1   9  12        0.04       -1.76      4.46 o 
   0   9  12       11.30       12.34      4.36 o 
   1   9  12        6.89        7.47      4.10 o 
   2   9  12        0.12        0.86      3.54 o 
 -10  10  12        8.72       13.37      3.25 o 
  -9  10  12        7.67       12.00      3.41 o 
  -8  10  12        0.55        2.37      2.07 o 
  -7  10  12        5.26        4.06      2.21 o 
  -6  10  12        1.09        2.48      1.98 o 
  -5  10  12        9.32        4.51      2.24 o 
  -4  10  12        4.40        3.96      3.89 o 
  -3  10  12        9.41        8.20      4.86 o 
  -2  10  12        3.61        2.98      5.10 o 
  -1  10  12        0.11        3.24      3.19 o 
   0  10  12       19.01       17.94      5.82 o 
   1  10  12        9.01       11.78      4.06 o 
  -7  11  12        1.52        1.63      5.84 o 
  -6  11  12        0.05       -0.23      2.80 o 
  -5  11  12       17.10       23.40      5.22 o 
  -4  11  12        1.02        9.57      5.79 o 
  -3  11  12        0.37        4.89      6.02 o 
  -2  11  12        1.57        0.32      4.03 o 
 -15   0  13       12.77       13.26      5.72 o 
 -13   0  13        2.93        3.45      4.41 o 
 -11   0  13        2.65        2.30      3.76 o 
  -9   0  13        0.50        1.04      3.23 o 
  -7   0  13       24.19       23.40      4.97 o 
  -5   0  13        0.08       -1.02      3.94 o 
  -3   0  13      178.78      194.50     12.74 o 
  -1   0  13        7.86        4.70      1.33 o 
   1   0  13       14.24        8.34      8.34 o 
   3   0  13        9.76        7.58      6.71 o 
   5   0  13        0.07        5.56     10.65 o 
 -16   1  13        0.30        3.28      3.82 o 
 -15   1  13      153.66      147.98      8.07 o 
 -14   1  13        0.05       -3.35      3.35 o 
 -13   1  13        2.56        5.78      3.46 o 
 -12   1  13        1.24        3.37      4.44 o 
 -11   1  13       31.70       30.64      3.88 o 
 -10   1  13       23.88       19.68      3.22 o 
  -9   1  13        6.13       11.35      3.06 o 
  -8   1  13        1.92       -0.08      2.18 o 
  -7   1  13        5.28        4.72      2.44 o 
  -6   1  13        2.02        2.20      2.37 o 
  -5   1  13      299.41      320.28      7.02 o 
  -4   1  13        6.92        4.00      2.82 o 
  -3   1  13       14.15       15.13      2.71 o 
  -2   1  13        3.14        2.71      1.30 o 
  -1   1  13        1.34        1.88      1.64 o 
   0   1  13        0.51       -1.35      1.93 o 
   1   1  13       28.92       23.04      2.30 o 
   2   1  13        0.09        0.98      3.10 o 
   3   1  13        5.74        9.70      3.21 o 
   4   1  13        2.36        1.95      3.11 o 
   5   1  13       15.59       19.45      6.48 o 
   6   1  13        0.27       -1.39      6.02 o 
 -15   2  13        2.44       -0.80      3.63 o 
 -14   2  13        0.11        1.98      4.45 o 
 -13   2  13        4.62        1.74      3.13 o 
 -12   2  13       14.30       12.45      3.94 o 
 -11   2  13        2.75        1.94      2.66 o 
 -10   2  13        5.09        7.53      3.37 o 
  -9   2  13        0.13       -1.02      2.72 o 
  -8   2  13        0.97        0.96      2.29 o 
  -7   2  13       25.37       36.98      3.30 o 
  -6   2  13       30.25       36.53      3.04 o 
  -5   2  13      201.84      205.06      5.25 o 
  -4   2  13        0.02        2.78      2.41 o 
  -3   2  13        4.83        5.01      1.17 o 
  -2   2  13        1.01        0.60      0.75 o 
  -1   2  13        2.05        1.65      1.62 o 
   0   2  13       15.82       15.56      2.71 o 
   1   2  13        0.35       -0.73      1.59 o 
   2   2  13        0.20       -0.54      2.18 o 
   3   2  13        8.03        5.89      2.94 o 
   4   2  13        1.83        6.17      5.71 o 
   5   2  13       19.81       13.35      4.41 o 
   6   2  13        3.83        3.71      5.56 o 
 -15   3  13       77.83       80.29      5.01 o 
 -14   3  13       42.82       42.34      7.38 o 
 -13   3  13       18.37       19.83      4.09 o 
 -12   3  13        4.00        6.71      3.50 o 
 -11   3  13        2.84        2.16      3.68 o 
 -10   3  13       21.22       19.90      3.40 o 
  -9   3  13        8.17        6.04      2.58 o 
  -8   3  13        9.67        7.03      2.39 o 
  -7   3  13        0.37        3.02      2.30 o 
  -6   3  13       17.64       13.06      3.82 o 
  -5   3  13      289.52      280.06      6.18 o 
  -4   3  13       33.78       39.23      3.27 o 
  -3   3  13        0.03       -0.42      0.84 o 
  -2   3  13       43.90       51.65      2.79 o 
  -1   3  13       10.98       11.81      2.51 o 
   0   3  13       17.17       19.94      2.74 o 
   1   3  13      133.81      132.40      4.21 o 
   2   3  13        0.12        0.10      1.65 o 
   3   3  13       15.67        9.15      2.08 o 
   4   3  13        0.13       -3.03      3.03 o 
   5   3  13        3.04        5.00      4.62 o 
 -15   4  13       12.91       13.87      3.64 o 
 -14   4  13        4.01        1.56      3.44 o 
 -13   4  13        1.54        2.75      2.81 o 
 -12   4  13        0.00        1.39      2.58 o 
 -11   4  13       10.47       16.30      2.88 o 
 -10   4  13       98.95      102.45      4.87 o 
  -9   4  13        0.29        1.27      2.11 o 
  -8   4  13        0.21        0.90      2.07 o 
  -7   4  13       14.18       14.12      2.16 o 
  -6   4  13        4.83        2.32      2.07 o 
  -5   4  13       64.64       68.18      2.79 o 
  -4   4  13       98.06      101.52      2.76 o 
  -3   4  13        0.30        0.97      1.57 o 
  -2   4  13        0.33       -0.99      1.65 o 
  -1   4  13       39.21       46.20      3.21 o 
   0   4  13       16.92       22.72      3.26 o 
   1   4  13        2.69        0.48      2.98 o 
   2   4  13        1.03        1.74      2.00 o 
   3   4  13        6.85        2.17      2.13 o 
   4   4  13        0.11        5.18      3.77 o 
   5   4  13       20.77       18.53      6.02 o 
 -14   5  13       27.81       28.19      4.04 o 
 -13   5  13        1.10        3.08      3.07 o 
 -12   5  13        3.91        3.72      2.71 o 
 -11   5  13        3.05        0.74      2.34 o 
 -10   5  13       86.32       88.07      4.39 o 
  -9   5  13       17.67       16.06      2.64 o 
  -8   5  13       40.11       41.43      2.71 o 
  -7   5  13        0.05        0.06      1.73 o 
  -6   5  13       10.53        7.00      1.95 o 
  -5   5  13       23.39       21.27      2.40 o 
  -4   5  13       90.39       78.30      7.92 o 
  -3   5  13        7.87        7.14      1.42 o 
  -2   5  13       46.72       50.35      4.95 o 
  -1   5  13        5.85        4.36      2.52 o 
   0   5  13      116.27      129.34      7.45 o 
   1   5  13        5.07        3.47      2.37 o 
   2   5  13        9.61        9.89      2.89 o 
   3   5  13        1.62        0.13      1.84 o 
   4   5  13        0.13        0.46      2.25 o 
 -14   6  13        0.53        4.56      3.16 o 
 -13   6  13        1.40        2.60      2.91 o 
 -12   6  13        2.42        4.45      2.74 o 
 -11   6  13        7.81       12.96      3.48 o 
 -10   6  13       26.74       32.12      7.00 o 
  -9   6  13       12.30       14.65      2.40 o 
  -8   6  13        0.22       -0.26      1.99 o 
  -7   6  13        0.07        2.46      1.79 o 
  -6   6  13        1.66        3.68      1.65 o 
  -5   6  13        2.24        1.85      1.59 o 
  -4   6  13       50.55       43.17      2.19 o 
  -3   6  13        0.52       -0.59      2.19 o 
  -2   6  13       10.10        8.69      2.64 o 
  -1   6  13       12.57        8.22      2.66 o 
   0   6  13       24.02       27.88      3.53 o 
   1   6  13        0.95        0.98      1.91 o 
   2   6  13        5.15        4.98      2.67 o 
   3   6  13        0.87        0.59      2.09 o 
   4   6  13        1.27       -1.02      1.93 o 
 -13   7  13        1.63       -0.52      2.49 o 
 -12   7  13        0.15       -0.28      2.61 o 
 -11   7  13       10.23       11.92      3.79 o 
 -10   7  13       30.63       25.10      2.88 o 
  -9   7  13        4.04        7.50      2.28 o 
  -8   7  13       12.50        8.84      2.19 o 
  -7   7  13        0.02        0.44      1.81 o 
  -6   7  13        6.01        7.73      2.59 o 
  -5   7  13       13.01       10.54      1.85 o 
  -4   7  13        0.06        0.63      1.64 o 
  -3   7  13        3.81        4.63      2.24 o 
  -2   7  13       20.28       24.68      3.79 o 
  -1   7  13       13.08       13.01      4.57 o 
   0   7  13        5.28        1.12      3.42 o 
   1   7  13       21.36       27.22      4.95 o 
   2   7  13        0.61        1.36      2.08 o 
   3   7  13        1.72        5.02      3.12 o 
 -12   8  13        0.29        4.82      4.00 o 
 -11   8  13        2.76        6.01      4.26 o 
 -10   8  13        6.63       12.43      3.71 o 
  -9   8  13        0.00       -1.80      2.97 o 
  -8   8  13        1.42       -0.12      3.12 o 
  -7   8  13        0.01        2.61      2.18 o 
  -6   8  13        0.14        1.91      2.01 o 
  -5   8  13        8.28        9.62      2.67 o 
  -3   8  13       14.05        7.96      2.87 o 
  -2   8  13        0.01        1.63      2.88 o 
  -1   8  13        6.35        5.29      4.30 o 
   0   8  13        3.97        3.45      2.42 o 
   1   8  13        0.02       -0.19      1.85 o 
   2   8  13        0.06       -1.63      3.19 o 
 -11   9  13        0.07        0.69      2.76 o 
 -10   9  13        5.45        8.53      4.23 o 
  -9   9  13        1.94        2.15      2.52 o 
  -8   9  13        0.27       -0.72      2.31 o 
  -7   9  13        2.46        2.53      2.06 o 
  -6   9  13        6.78       10.48      2.47 o 
  -5   9  13       47.74       52.01      4.69 o 
  -4   9  13        2.70        3.95      3.08 o 
  -3   9  13        6.23        2.40      3.29 o 
  -2   9  13        0.10        1.75      3.76 o 
  -1   9  13        0.88        0.00      3.71 o 
   0   9  13        2.82        4.35      4.31 o 
   1   9  13        1.26        1.68      3.39 o 
  -9  10  13        4.51        6.62      2.40 o 
  -8  10  13        0.00        8.67      4.71 o 
  -7  10  13        1.47        5.23      2.37 o 
  -6  10  13        0.34       -0.14      2.03 o 
  -5  10  13        5.03        1.72      4.01 o 
  -4  10  13        0.92        0.35      4.86 o 
  -3  10  13        0.02        0.28      4.46 o 
  -2  10  13        0.20       -1.35      4.83 o 
  -1  10  13        2.21       -2.16      4.02 o 
 -14   0  14        4.19        1.74      5.34 o 
 -12   0  14       14.51        3.89      5.40 o 
 -10   0  14      350.00      367.15     11.92 o 
  -8   0  14        0.15       -2.65      3.43 o 
  -6   0  14       20.39       19.95      4.08 o 
  -4   0  14       74.90       76.37      6.02 o 
  -2   0  14        0.18        0.20      1.78 o 
   0   0  14       32.41       26.40     10.19 o 
   2   0  14        6.81        9.34      4.08 o 
 -15   1  14        0.91        0.41      3.63 o 
 -14   1  14        0.87        0.95      3.58 o 
 -13   1  14        1.00        2.95      3.54 o 
 -12   1  14        0.00        4.46      3.39 o 
 -11   1  14        0.07       -0.17      3.23 o 
 -10   1  14      120.34      123.03      6.12 o 
  -9   1  14        2.78        2.31      2.61 o 
  -8   1  14        2.37        0.83      2.39 o 
  -7   1  14        2.10        2.38      2.72 o 
  -6   1  14        2.33       -1.25      2.66 o 
  -5   1  14        2.07       -0.18      2.57 o 
  -4   1  14        6.39        4.03      2.73 o 
  -3   1  14        5.37        9.57      2.75 o 
  -2   1  14        0.04       -0.10      1.12 o 
  -1   1  14        6.05        1.56      3.02 o 
   0   1  14       71.24       73.88      3.30 o 
   1   1  14        0.18       -1.13      1.13 o 
   2   1  14        7.36        5.24      2.76 o 
   3   1  14        0.73        1.49      2.72 o 
   4   1  14        6.18        0.83      4.24 o 
 -15   2  14        9.57       11.35      4.17 o 
 -14   2  14        1.96        2.52      3.68 o 
 -13   2  14        0.06       -1.04      2.89 o 
 -12   2  14        1.11        1.24      3.03 o 
 -11   2  14       21.78       16.99      3.94 o 
 -10   2  14       95.77       93.60      6.15 o 
  -9   2  14       12.75       10.87      2.86 o 
  -8   2  14       16.68       16.29      2.86 o 
  -7   2  14        1.10       -0.95      2.23 o 
  -6   2  14        2.68        6.72      2.53 o 
  -5   2  14        6.72        3.38      2.30 o 
  -4   2  14       26.88       27.88      2.92 o 
  -3   2  14       36.07       36.48      5.13 o 
  -2   2  14        0.33       -0.35      2.14 o 
  -1   2  14       13.03        9.61      1.97 o 
   0   2  14       35.06       38.13      3.25 o 
   1   2  14        5.88        2.03      1.69 o 
   2   2  14        4.97        7.31      2.92 o 
   3   2  14        2.53        0.41      3.21 o 
   4   2  14        6.36        6.22      3.52 o 
 -15   3  14        1.97        1.59      3.37 o 
 -14   3  14        0.09        1.68      3.05 o 
 -13   3  14        0.01        7.42      3.68 o 
 -12   3  14        1.49        2.75      2.93 o 
 -11   3  14       13.33       12.06      3.50 o 
 -10   3  14       73.58       84.15      5.48 o 
  -9   3  14        7.62        7.08      2.70 o 
  -8   3  14       10.69        7.43      2.89 o 
  -7   3  14        6.17        2.72      2.28 o 
  -6   3  14        0.04        1.20      1.86 o 
  -5   3  14       35.53       31.04      2.83 o 
  -4   3  14       52.53       51.90      2.22 o 
  -3   3  14        0.01        1.13      0.81 o 
  -2   3  14       18.31        8.63      2.83 o 
  -1   3  14        6.29        5.83      2.82 o 
   0   3  14       43.36       49.86      4.02 o 
   1   3  14        0.87        2.70      2.82 o 
   2   3  14       10.87        9.08      2.21 o 
   3   3  14        3.09        5.04      3.46 o 
   4   3  14       21.94       18.20      4.62 o 
 -14   4  14        9.25        5.28      3.41 o 
 -13   4  14       13.53       13.98      3.39 o 
 -12   4  14        2.77        0.86      2.44 o 
 -11   4  14        0.09        0.94      2.42 o 
 -10   4  14       79.02       86.17      4.04 o 
  -9   4  14        7.31        9.78      2.60 o 
  -8   4  14        1.71        0.30      1.94 o 
  -7   4  14        6.13        6.68      2.06 o 
  -6   4  14        7.94        8.86      2.04 o 
  -5   4  14       19.65       15.48      3.35 o 
  -4   4  14       27.27       28.57      2.43 o 
  -3   4  14       23.67       22.17      3.71 o 
  -2   4  14        0.97       -0.29      3.10 o 
  -1   4  14       11.80        2.94      3.42 o 
   0   4  14       43.05       50.97      3.83 o 
   1   4  14        5.87        7.03      2.79 o 
   2   4  14        0.70        0.74      2.33 o 
   3   4  14        2.63       -0.45      3.82 o 
   4   4  14       18.38       14.97      3.49 o 
 -14   5  14        2.83        0.59      3.27 o 
 -13   5  14        1.17       -1.11      2.63 o 
 -12   5  14        3.09        5.76      2.75 o 
 -11   5  14       11.46       10.57      3.21 o 
 -10   5  14        1.86        2.26      2.63 o 
  -9   5  14        0.03        1.04      1.98 o 
  -8   5  14        0.22        0.78      1.93 o 
  -7   5  14        0.44        0.06      1.72 o 
  -6   5  14       46.34       43.21      3.16 o 
  -5   5  14       38.01       34.35      2.18 o 
  -4   5  14        3.53        3.87      1.50 o 
  -3   5  14        4.71        4.01      2.19 o 
  -2   5  14        3.80        3.83      3.09 o 
  -1   5  14       11.52       10.19      3.31 o 
   0   5  14       65.81       63.46      3.98 o 
   1   5  14        6.92        9.13      3.26 o 
   2   5  14        3.84        4.79      2.18 o 
   3   5  14        1.27        2.93      2.26 o 
 -13   6  14       22.23       19.62      4.23 o 
 -12   6  14        5.18        6.69      3.27 o 
 -11   6  14        5.77        6.99      3.09 o 
 -10   6  14       63.61       59.42      3.77 o 
  -9   6  14       53.27       65.27      3.62 o 
  -8   6  14        4.85        4.43      2.32 o 
  -7   6  14        2.53        4.01      2.14 o 
  -6   6  14        6.92        7.77      2.22 o 
  -5   6  14        0.28       -0.37      1.38 o 
  -4   6  14        0.15       -0.84      1.11 o 
  -3   6  14       25.83       25.32      2.82 o 
  -2   6  14       20.95       17.83      4.10 o 
  -1   6  14        2.12        4.30      2.65 o 
   0   6  14        9.43        8.38      2.80 o 
   1   6  14        0.03        0.56      3.08 o 
   2   6  14        0.40        0.06      2.18 o 
 -12   7  14        0.41        7.25      3.78 o 
 -11   7  14       16.79       12.66      3.55 o 
 -10   7  14        7.65        8.86      2.88 o 
  -9   7  14       19.29       17.96      3.28 o 
  -8   7  14        5.54        3.43      2.26 o 
  -7   7  14        1.85        1.09      1.91 o 
  -6   7  14       12.22       10.47      2.28 o 
  -5   7  14       35.42       34.77      4.54 o 
  -4   7  14        0.91        0.38      1.29 o 
  -3   7  14        0.07        0.46      2.12 o 
  -2   7  14       14.79       12.51      3.49 o 
  -1   7  14        0.01       -0.06      2.84 o 
   0   7  14       16.51       13.91      2.86 o 
   1   7  14        7.62        7.06      2.78 o 
   2   7  14        2.99        5.12      2.75 o 
 -11   8  14        3.29        8.61      2.70 o 
 -10   8  14       13.42       14.04      3.05 o 
  -9   8  14        6.67        6.47      3.60 o 
  -8   8  14        0.06        2.56      2.27 o 
  -7   8  14        0.41        3.52      2.32 o 
  -6   8  14        0.88        0.38      1.71 o 
  -5   8  14        0.21        2.02      1.76 o 
  -4   8  14        4.48        1.79      2.93 o 
  -3   8  14        1.91        3.74      4.02 o 
  -2   8  14        3.19        4.92      3.63 o 
  -1   8  14        0.49        1.43      2.57 o 
   0   8  14       14.91        9.88      2.78 o 
  -9   9  14        4.15        7.30      2.58 o 
  -8   9  14        3.34        5.52      3.47 o 
  -7   9  14        3.94        2.90      2.06 o 
  -6   9  14        9.57       11.63      3.18 o 
  -5   9  14        9.35        6.44      2.49 o 
  -4   9  14        3.33        0.21      2.87 o 
  -3   9  14        0.90        1.77      4.88 o 
  -2   9  14        2.97        3.59      5.24 o 
  -1   9  14        0.88        4.49      5.89 o 
  -6  10  14        0.23        4.17     12.97 o 
  -5  10  14        1.11        5.13      4.88 o 
 -15   0  15        8.27        9.53      5.72 o 
 -13   0  15        1.41       -7.23      9.73 o 
 -11   0  15       29.50       33.43      7.41 o 
  -9   0  15        2.17       -4.93      4.93 o 
  -7   0  15       14.79       13.54      4.08 o 
  -5   0  15       65.55       59.76      6.72 o 
  -3   0  15        1.80        3.90      1.63 o 
  -1   0  15        3.92        2.32      8.80 o 
   1   0  15        0.38        1.39      5.10 o 
   3   0  15        4.82        4.01      5.47 o 
 -15   1  15       15.59       12.47      5.20 o 
 -14   1  15        0.12        0.69      3.17 o 
 -13   1  15        2.21        6.55      3.72 o 
 -12   1  15        1.90        1.59      2.98 o 
 -11   1  15        4.63        1.89      2.98 o 
 -10   1  15        0.22        2.51      3.60 o 
  -9   1  15        4.14        0.82      2.52 o 
  -8   1  15        0.05       -0.08      2.49 o 
  -7   1  15        2.33        2.89      2.53 o 
  -6   1  15        0.40       -1.23      2.54 o 
  -5   1  15       40.63       36.10      3.56 o 
  -4   1  15        3.46        4.68      2.72 o 
  -3   1  15        4.56        4.58      1.09 o 
  -2   1  15        3.30        3.11      1.20 o 
  -1   1  15       48.98       44.93      2.11 o 
   0   1  15       12.02       12.86      4.22 o 
   1   1  15        2.23        0.11      3.43 o 
   2   1  15        1.37        2.35      3.08 o 
   3   1  15       15.12       10.19      3.40 o 
 -14   2  15        0.17       -1.46      3.55 o 
 -13   2  15        0.98        0.43      3.84 o 
 -12   2  15        0.15        0.97      2.93 o 
 -11   2  15       39.02       32.40      5.68 o 
 -10   2  15        0.03       -2.86      2.86 o 
  -9   2  15        2.41        5.89      3.04 o 
  -8   2  15        3.84        4.46      2.85 o 
  -7   2  15       26.47       27.17      4.04 o 
  -6   2  15       18.47       17.30      3.34 o 
  -5   2  15       94.49      103.14      5.62 o 
  -4   2  15        6.59        6.21      1.55 o 
  -3   2  15        1.39        0.89      1.08 o 
  -2   2  15        0.00        0.43      2.43 o 
  -1   2  15        0.29        1.39      1.92 o 
   0   2  15        6.10        5.34      2.88 o 
   1   2  15        4.46       10.19      6.25 o 
   2   2  15        0.02       -1.19      3.43 o 
   3   2  15        0.04        6.17      3.13 o 
 -14   3  15        0.54        0.35      3.36 o 
 -13   3  15        0.04        5.22      3.66 o 
 -12   3  15        0.55        3.07      4.30 o 
 -11   3  15        4.85        9.60      4.78 o 
 -10   3  15       27.98       31.11      3.73 o 
  -9   3  15        2.63        2.40      2.63 o 
  -8   3  15        0.50        0.66      1.83 o 
  -7   3  15        1.60        1.88      2.05 o 
  -6   3  15       50.09       36.98      4.18 o 
  -5   3  15        2.01        0.09      1.40 o 
  -4   3  15       39.30       34.04      3.27 o 
  -3   3  15        0.30       -0.85      1.94 o 
  -2   3  15        3.95        4.76      2.98 o 
  -1   3  15       39.73       42.47      4.02 o 
   0   3  15        0.71        4.21      4.25 o 
   1   3  15        2.53       -4.28      5.12 o 
   2   3  15        0.24        0.29      3.20 o 
   3   3  15       12.85        9.17      4.24 o 
 -14   4  15        1.22        0.34      3.20 o 
 -13   4  15        1.84        1.79      3.52 o 
 -12   4  15        1.32        0.98      2.51 o 
 -11   4  15       33.93       27.61      3.53 o 
 -10   4  15        7.21        9.43      3.33 o 
  -9   4  15        5.23        6.38      2.79 o 
  -8   4  15        1.38        2.11      2.08 o 
  -7   4  15       34.25       39.70      4.16 o 
  -6   4  15        2.38        2.40      1.96 o 
  -5   4  15       93.58       96.18      3.62 o 
  -4   4  15        0.21        0.45      1.85 o 
  -3   4  15       24.46       23.06      3.21 o 
  -2   4  15       18.96       19.65      4.76 o 
  -1   4  15       22.49       27.23      4.13 o 
   0   4  15       30.44       28.16      3.17 o 
   1   4  15        7.11       11.59      4.88 o 
   2   4  15        0.38        0.24      2.90 o 
 -13   5  15        0.00        7.62      3.68 o 
 -12   5  15        2.68        8.11      3.69 o 
 -11   5  15       18.55       20.38      4.45 o 
 -10   5  15       58.31       58.80      5.09 o 
  -9   5  15        5.81        2.82      2.37 o 
  -8   5  15        6.46        4.61      2.64 o 
  -7   5  15       13.86       16.30      2.42 o 
  -6   5  15       57.86       59.13      4.48 o 
  -5   5  15       15.40       10.23      1.81 o 
  -4   5  15        1.41        0.94      1.97 o 
  -3   5  15        0.14       -0.41      2.17 o 
  -2   5  15       14.92       12.93      3.30 o 
  -1   5  15       34.71       37.98      3.56 o 
   0   5  15        1.86        3.01      3.20 o 
   1   5  15        0.44        1.71      2.43 o 
   2   5  15        0.02        5.00      2.47 o 
 -12   6  15        1.22        3.76      3.62 o 
 -11   6  15        0.05        0.73      3.37 o 
 -10   6  15        0.00       -1.38      2.45 o 
  -9   6  15        4.06        4.77      2.70 o 
  -8   6  15        1.65        1.02      2.14 o 
  -7   6  15        0.10       -0.04      2.03 o 
  -6   6  15        1.27        1.08      1.85 o 
  -5   6  15       15.30       13.33      2.29 o 
  -4   6  15        3.17       -0.15      2.69 o 
  -3   6  15       23.60       32.07      3.94 o 
  -2   6  15        0.64        0.70      2.65 o 
  -1   6  15       74.32       72.36      4.54 o 
   0   6  15        0.72        1.11      4.58 o 
   1   6  15        1.58        5.20      3.60 o 
 -11   7  15       55.08       53.14      4.71 o 
 -10   7  15        6.76       14.19      3.01 o 
  -9   7  15        5.33        5.83      2.54 o 
  -8   7  15        3.12        4.39      2.40 o 
  -7   7  15        0.18        1.14      2.00 o 
  -6   7  15        2.40        1.36      2.27 o 
  -5   7  15        3.68        3.16      2.49 o 
  -4   7  15        1.00        2.17      2.39 o 
  -3   7  15        1.56       -1.70      3.17 o 
  -2   7  15       18.46       18.25      3.63 o 
  -1   7  15        7.48        5.85      3.46 o 
   0   7  15        4.40        5.12      4.75 o 
 -10   8  15       12.13       13.16      7.53 o 
  -9   8  15        2.74        1.93      3.90 o 
  -8   8  15        2.03        3.35      4.13 o 
  -7   8  15        0.14        3.02      3.19 o 
  -6   8  15        9.89        9.41      2.13 o 
  -5   8  15       11.55        9.59      2.84 o 
  -4   8  15        0.02        2.37      2.58 o 
  -3   8  15        0.83        3.19      3.32 o 
  -2   8  15        2.78        3.82      4.40 o 
  -7   9  15        1.31        1.83      2.10 o 
  -6   9  15        5.06        8.17      2.70 o 
  -5   9  15        1.48        3.35      5.70 o 
 -14   0  16        0.13        1.39      4.74 o 
 -12   0  16        2.19        4.57      5.10 o 
 -10   0  16        3.36        9.26      4.74 o 
  -8   0  16        1.71       -2.62      4.56 o 
  -6   0  16       25.40       19.91      5.82 o 
  -4   0  16        2.95        0.29      3.93 o 
  -2   0  16        4.11        5.10      9.73 o 
   0   0  16        2.26        4.17      6.02 o 
   2   0  16        0.33       -1.14      4.22 o 
 -14   1  16        4.19       13.07      5.17 o 
 -13   1  16        0.16        2.26      3.96 o 
 -12   1  16        1.13        6.46      3.81 o 
 -11   1  16        1.97        4.02      3.86 o 
 -10   1  16        0.06       -0.94      2.95 o 
  -9   1  16        0.72        2.57      3.28 o 
  -8   1  16        0.41        2.81      2.70 o 
  -7   1  16        2.76        4.07      3.22 o 
  -6   1  16       88.00       89.00      4.98 o 
  -5   1  16        0.08        3.18      3.23 o 
  -4   1  16        0.32        3.04      3.34 o 
  -3   1  16        1.79        0.98      2.41 o 
  -2   1  16        0.00        0.12      1.65 o 
  -1   1  16        0.00        0.26      3.43 o 
   0   1  16        2.43        4.59      5.12 o 
   1   1  16        0.03       -5.25      5.56 o 
   2   1  16        1.02        7.14      3.88 o 
 -14   2  16        0.23        2.67      3.94 o 
 -13   2  16        1.47        3.04      3.70 o 
 -12   2  16        2.30        4.41      3.67 o 
 -11   2  16        2.16        0.72      3.13 o 
 -10   2  16        4.30        4.60      3.09 o 
  -9   2  16        3.12        4.00      2.92 o 
  -8   2  16       10.08        9.37      3.92 o 
  -7   2  16       15.86       19.41      4.09 o 
  -6   2  16        7.51        9.29      3.79 o 
  -5   2  16        2.39        4.26      1.78 o 
  -4   2  16        1.11       -0.38      1.25 o 
  -3   2  16        3.67        1.63      2.34 o 
  -2   2  16        0.03       -0.14      2.52 o 
  -1   2  16        0.50        1.58      5.79 o 
   0   2  16       12.52       12.80      6.25 o 
   1   2  16        0.53        2.19      4.97 o 
   2   2  16        0.75        0.71      3.65 o 
 -13   3  16        5.63        2.35      2.90 o 
 -12   3  16        2.58        7.51      4.98 o 
 -11   3  16       33.24       32.45      4.81 o 
 -10   3  16        0.02        3.62      3.81 o 
  -9   3  16        0.00        1.49      2.33 o 
  -8   3  16       11.02        9.29      2.53 o 
  -7   3  16        2.84        2.38      2.31 o 
  -6   3  16      102.95       98.80      3.75 o 
  -5   3  16       18.89       21.58      2.53 o 
  -4   3  16        2.49        4.69      2.47 o 
  -3   3  16        0.47        0.88      2.61 o 
  -2   3  16       18.36       17.33      5.50 o 
  -1   3  16        9.94        9.93      3.42 o 
   0   3  16        0.09        1.53      8.57 o 
   1   3  16        0.42        1.77      3.27 o 
 -13   4  16        3.39        4.59      4.72 o 
 -12   4  16        3.26       13.48      4.16 o 
 -11   4  16       20.82       22.76      3.62 o 
 -10   4  16        0.90        3.37      3.12 o 
  -9   4  16        5.00        4.46      2.49 o 
  -8   4  16        0.62        3.10      2.67 o 
  -7   4  16        4.60        5.61      2.62 o 
  -6   4  16       24.22       17.53      2.40 o 
  -5   4  16        0.36        4.28      3.37 o 
  -4   4  16        5.05        6.41      2.50 o 
  -3   4  16        0.39        0.61      2.48 o 
  -2   4  16        2.31        3.70      3.90 o 
  -1   4  16       25.68       16.33      3.14 o 
   0   4  16        2.90        7.26      4.34 o 
   1   4  16        0.80        4.85      3.58 o 
 -12   5  16        6.04        9.10      3.61 o 
 -11   5  16        8.14        3.65      2.96 o 
 -10   5  16        3.47        6.32      2.66 o 
  -9   5  16        0.00       -2.41      2.41 o 
  -8   5  16        1.50       -0.69      2.57 o 
  -7   5  16       16.85       14.73      3.07 o 
  -6   5  16        0.00       -0.82      1.83 o 
  -5   5  16       23.33       18.59      4.07 o 
  -4   5  16        6.38        7.55      2.69 o 
  -3   5  16        6.76        4.98      3.12 o 
  -2   5  16        4.43        2.51      3.31 o 
  -1   5  16       40.21       30.20      9.30 o 
   0   5  16        7.01        8.07      4.45 o 
 -11   6  16       10.33        4.48      2.71 o 
 -10   6  16        7.77        6.36      2.90 o 
  -9   6  16        1.34        1.32      2.55 o 
  -8   6  16        0.20       -1.79      2.58 o 
  -7   6  16        5.15        4.68      2.47 o 
  -6   6  16       22.16       14.72      3.31 o 
  -5   6  16        1.14        1.02      2.38 o 
  -4   6  16        0.18        2.12      2.45 o 
  -3   6  16        2.57       -1.37      3.12 o 
  -2   6  16        0.20        2.32      3.36 o 
  -1   6  16        3.72        3.26      3.29 o 
 -10   7  16        0.34        1.72      2.67 o 
  -9   7  16        1.72        3.88      2.82 o 
  -8   7  16        0.43       -0.86      2.18 o 
  -7   7  16        0.85        1.12      2.03 o 
  -6   7  16        6.62        9.48      2.94 o 
  -5   7  16        0.09       -1.82      3.18 o 
  -4   7  16       17.06       15.09      4.35 o 
  -3   7  16        1.07        3.39      3.53 o 
  -2   7  16        0.01       -0.04      2.76 o 
  -7   8  16        0.10       -1.43      3.41 o 
  -6   8  16       33.84       37.01      8.09 o 
  -5   8  16        0.60        3.17      3.23 o 
 -13   0  17        0.19        4.32      5.80 o 
 -11   0  17        0.21        5.28      9.50 o 
  -9   0  17       25.74       33.96      5.87 o 
  -7   0  17        3.05        1.19      6.85 o 
  -5   0  17        3.42        5.50      4.08 o 
  -3   0  17        0.15        1.39      9.26 o 
  -1   0  17       20.42       21.31      7.87 o 
 -13   1  17        3.42        9.47      3.92 o 
 -12   1  17        1.84        3.56      3.72 o 
 -11   1  17       36.21       36.15      7.55 o 
 -10   1  17        3.76        6.74      3.68 o 
  -9   1  17        1.71        5.72      3.99 o 
  -8   1  17        5.76        8.47      3.74 o 
  -7   1  17       22.94       25.89      4.17 o 
  -6   1  17        2.89        2.25      3.40 o 
  -5   1  17        0.81        0.17      2.71 o 
  -4   1  17        2.89        2.06      2.53 o 
  -3   1  17        0.06       -0.94      4.08 o 
  -2   1  17        0.20        4.31      5.29 o 
  -1   1  17        8.87        2.22      6.25 o 
   0   1  17        0.48       10.73     10.65 o 
 -13   2  17        5.39        7.92      5.21 o 
 -12   2  17        2.51        6.76      5.20 o 
 -11   2  17        8.33       10.86      3.75 o 
 -10   2  17        2.35        1.49      3.39 o 
  -9   2  17       17.03       20.51      4.53 o 
  -8   2  17        0.61       -1.86      3.00 o 
  -7   2  17       15.49       12.22      3.51 o 
  -6   2  17        2.05        1.48      2.06 o 
  -5   2  17        9.45        5.61      3.45 o 
  -4   2  17        3.62        2.67      2.50 o 
  -3   2  17        0.53       -2.20      3.03 o 
  -2   2  17        0.00       -1.85      5.05 o 
  -1   2  17       14.14        9.48      4.88 o 
   0   2  17        0.33        2.89      4.22 o 
 -12   3  17        9.28        5.85      3.25 o 
 -11   3  17       28.44       32.39      4.16 o 
 -10   3  17        6.04        9.57      3.78 o 
  -9   3  17        1.75       -2.80      2.80 o 
  -8   3  17        0.69        0.41      2.17 o 
  -7   3  17        1.77        1.48      2.54 o 
  -6   3  17        1.64        0.89      2.22 o 
  -5   3  17        0.08       -0.50      2.63 o 
  -4   3  17        0.49        1.36      2.46 o 
  -3   3  17        1.33        0.47      3.25 o 
  -2   3  17        5.70        4.07      4.34 o 
  -1   3  17       13.43        7.65      7.41 o 
 -12   4  17       13.36       15.59      3.61 o 
 -11   4  17        0.25        4.85      2.77 o 
 -10   4  17        3.10        2.58      2.61 o 
  -9   4  17        6.84        7.24      2.72 o 
  -8   4  17        0.71        2.25      2.36 o 
  -7   4  17        0.34       -1.41      2.83 o 
  -6   4  17       34.40       35.65     11.63 o 
  -5   4  17       10.70        9.53      3.18 o 
  -4   4  17        8.24        5.25      2.71 o 
  -3   4  17        0.00        1.79      3.41 o 
  -2   4  17        4.90        5.83      3.04 o 
  -1   4  17       22.62       13.45      5.53 o 
 -11   5  17        9.08        8.79      3.01 o 
 -10   5  17       11.67        4.83      3.05 o 
  -9   5  17        0.09        1.81      2.70 o 
  -8   5  17        0.10        0.13      2.50 o 
  -7   5  17        0.01        1.53      2.77 o 
  -6   5  17        1.03       -0.13      2.75 o 
  -5   5  17        0.00        0.01      2.32 o 
  -4   5  17        0.22        1.14      2.96 o 
  -3   5  17        0.76        2.21      3.01 o 
  -2   5  17       10.49        3.95      3.38 o 
  -9   6  17        0.03       -0.88      2.70 o 
  -8   6  17        0.01       -2.23      2.58 o 
  -7   6  17        5.73        4.69      3.46 o 
  -6   6  17       12.13        7.54      3.61 o 
  -5   6  17        0.68        6.54      4.28 o 
  -4   6  17       11.42       10.26      4.71 o 
 -12   0  18       20.65       16.05     10.47 o 
 -10   0  18        7.59        3.24      5.07 o 
  -8   0  18       10.30       11.61      8.57 o 
  -6   0  18        0.31        3.02      4.41 o 
  -4   0  18        0.57        2.32      6.02 o 
  -2   0  18       41.77       60.68      9.73 o 
 -11   1  18        1.97        8.01      5.95 o 
 -10   1  18        0.22        2.34      5.16 o 
  -9   1  18        0.11        4.94      3.71 o 
  -8   1  18        3.17        6.52      3.84 o 
  -7   1  18        0.33        1.06      3.05 o 
  -6   1  18        1.57        4.38      3.48 o 
  -5   1  18        0.16        2.17      3.00 o 
  -4   1  18        1.52        0.31      4.08 o 
  -3   1  18        0.01       -3.84      5.29 o 
  -2   1  18        8.85       12.90      6.66 o 
 -11   2  18        0.24        3.60      5.65 o 
 -10   2  18        5.70        5.62      4.57 o 
  -9   2  18        0.02        5.01      3.72 o 
  -8   2  18        7.77       11.12      3.63 o 
  -7   2  18        0.58        1.20      2.33 o 
  -6   2  18        0.27       -0.25      3.12 o 
  -5   2  18        0.15        0.06      2.34 o 
  -4   2  18        0.63        4.03      4.41 o 
  -3   2  18        0.36       -0.65      5.31 o 
 -11   3  18        1.02        5.80      3.74 o 
 -10   3  18        1.09       -2.51      2.75 o 
  -9   3  18        0.01        2.81      2.71 o 
  -8   3  18        3.74        3.23      2.67 o 
  -7   3  18        4.97        1.75      3.06 o 
  -6   3  18        1.61       -1.82      3.19 o 
  -5   3  18        0.11       -0.25      2.04 o 
  -4   3  18        0.34        0.56      2.72 o 
  -3   3  18        4.10        6.80      4.67 o 
 -10   4  18        0.00       -0.59      5.47 o 
  -9   4  18        0.07       -2.52      2.57 o 
  -8   4  18        3.34        3.41      3.08 o 
  -7   4  18        7.63        7.02      3.71 o 
  -6   4  18        0.26        2.35      3.29 o 
  -5   4  18        0.72        0.42      2.55 o 
  -4   4  18        0.46        0.70      2.98 o 
  -7   5  18        0.14        3.80      3.44 o 
  -6   5  18       11.02       19.45      6.95 o 
  -9   0  19        2.22        4.37      5.40 o 
  -7   0  19       16.05       11.72      6.54 o 
  -8   1  19        0.43        0.66      3.53 o 
  -7   1  19        0.88       -1.20      3.58 o 
  -6   1  19        0.10       -0.70      3.73 o 
                                                 
